# Supplementary material for: Interaction between prenatal pesticide exposure and a common polymorphism in the PON1 gene on DNA methylation in genes associated with cardio-metabolic disease risk—an exploratory study
Source: Clin Epigenetics. 2017 Apr 5;9:35. doi: 10.1186/s13148-017-0336-4 (PMC5382380; doi:10.1186/s13148-017-0336-4)
Supplement: Supplementary file 1 — Primer sequences. (XLSX 10 kb) [file 13148_2017_336_MOESM1_ESM.xlsx]

## Sheet: Blad1
Additional file 1: Primer sequences.
Gene	Primers	Sequence to analyse
SALL3	FP 5'-GTTTGGGTTTGGTTTTTGTT-3'
	RP 5'-ACCCTTTACCAATCTCTTAACTTTC-3'
GPR39	FP 5'-GGGTTAAAGAGAGAAATTAATATTTAGTGA-3'	CCGCAGAAAGTTCATTAACACTCCCATTTGTGGCGTCTGATTCACGGCTGCTGCCGCTGGTGGGAAGCTGGGAGCTGCTGCTGCGAGAGCAAATCAGCTTGGGCTAATG
	RP 5'-Biotine-ACATATACATTAACCCAAACTAATTTACT-3'
	SP 5'-ATTTAGAGTGATTAGTGGTA-3'
PPARG	FP 5'-GTATGGTGGTGTGTATTTGTAGTT-3'	GCCCGGGAAGTCGAGGCTGAAGTGAGCCGTGATTGCGCCACAGCACTCCAGCCTGGGCGACACAGCAACACCCTGTCTCATGG
	RP 5'-Biotine-ACCCCAATCCACAATCTCCACT-3'
	SP 5'-GTGGGAGGATTTTTTGA-3'
LEP	FP 5'-AGGTGTATATTGAGGGTTTAGGGTTAG-3'	CGCCGGGGCCTGCGGGGCAGTTGCGCAAGTTGTGATCGGGCCGCTATAAGAGGGGCGGG
	RP 5'-Biotine-ACATCCCTCCTAACTCAATTTC-3'
	SP 5'-GGGAGTTGGAGTTAGAAATG-3'
OPCML	FP 5'-TGGTATTTGGATTAGGATTGAGT-3'	GCGCTAGAAATTACTGGAGCTGTGGGAGAGACGGGAGCCTGCCCCGCAGCCAGATACCCAGAGGCGTTCTCGGAAGATGGGGGAGGTGGAAGTCCGTTTCCTGTCAGCTC
	RP 5'-Biotine-CTCTCCTATAAAACAACCTCTCTATAAC-3'
	SP 5'-TTTGTAGTAGTTTAGAGAAAA-3'
