# Supplementary material for: Interaction between prenatal pesticide exposure and a common polymorphism in the PON1 gene on DNA methylation in genes associated with cardio-metabolic disease risk—an exploratory study
Source: Clin Epigenetics. 2017 Apr 5;9:35. doi: 10.1186/s13148-017-0336-4 (PMC5382380; doi:10.1186/s13148-017-0336-4)
Supplement: Supplementary file 6 — Sig-DMPs overlapping with DMRs (interaction model). For each DMP P values are given for the interaction between pesticide exposure and PON1 genotype (P.Value.int_EXP:PON1), and for the exposure effect PON1 R-allele carrier group (P.Value.EXP_when PON1 QR/RR). The mean beta values in each exposure group are listed. (XLSX 82 kb) [file 13148_2017_336_MOESM6_ESM.xlsx]

## Sheet: Blad1
Additional file 6: Sig-DMPs overlapping with DMRs (interaction model).
Background	To analyze the association between exposure and methylation a multiple linear regression model was fit. To assess whether the association between exposure and methylation is different in the PON1 QR genotype as compared to PON1 QQ genotype, PON1 genotype was included in the model as well as the interaction term between exposure and PON1 genotype. Furthermore, the associations were adjusted for se…
	P.Value.int_EXP:PON1	Significance of the interaction term
	P.Value.EXP_whenPONis1	Significance of the association between methylation and exposure in the PON1 QR genotype
	Methylation_ExposedQQ	Average methylation (beta-value) in exposed group with PON1 QQ genotype
	Methylation_ExposedQR	Average methylation (beta-value) in exposed group with PON1 QR genotype
	Methylation_UnexposedQQ	Average methylation (beta-value) in unexposed group with PON1 QQ genotype
	Methylation_UnexposedQR	Average methylation (beta-value) in unexposed group with PON1 QR genotype
Chrom_DMR	Start_DMR	End_DMR	ProbeID	RefSeq ID	Gene Name	P.Value.int_EXP:PON1	P.Value.EXP_whenPONis1	Methylation_ExposedQQ	Methylation_ExposedQR	Methylation_UnexposedQQ	Methylation_UnexposedQR
chr11	92702371	92702665	cg06337557	NM_005959	MTNR1B	0.000252682	3.39e-06	0.474445	0.436703	0.469694	0.511873
chr9	129445217	129445601	cg14409032	NM_002316	LMX1B	1.46e-06	1.12e-05	0.274119	0.231243	0.240675	0.290545
chr9	135454195	135454199	cg00352576			0.000191031	1.16e-05	0.488721	0.459237	0.479578	0.515567
chr17	2337551	2337555	cg06557127	NM_024086	METT10D	0.000515425	1.21e-05	0.651546	0.597356	0.646635	0.664614
chr17	74836381	74836685	cg00670942			0.0011226	1.28e-05	0.407364	0.438818	0.406132	0.363627
chr14	55907005	55907503	cg23573665	NM_199047	TBPL2	0.00877541	2.24e-05	0.514458	0.553239	0.500028	0.482577
chr20	61718616	61718854	cg03733979			0.00778845	3.55e-05	0.510783	0.494156	0.519749	0.549991
chr3	32511269	32511273	cg16496753			0.00471031	4.82e-05	0.654429	0.605009	0.65882	0.684804
chr16	1093821	1094815	cg06099246			0.00661956	7.71e-05	0.632242	0.610798	0.639571	0.677916
chr18	57026139	57027012	cg14612068	NM_005570	LMAN1	0.000463346	0.000107548	0.233751	0.200416	0.218396	0.257151
chr5	140578894	140579646	cg24533097	NM_018931	PCDHB11	0.00971875	0.00011495	0.696681	0.659924	0.705407	0.741579
chr1	21945803	21945807	cg24117274	NM_001145658;NM_001145657;NM_002885	RAP1GAP;RAP1GAP;RAP1GAP	7.15e-05	0.000126742	0.245586	0.304626	0.278194	0.228377
chr15	25362186	25362190	cg06121514	NR_023915	IPW	0.00342611	0.000127629	0.768619	0.739133	0.766959	0.80081
chr20	2187531	2188665	cg26098768			0.0718352	0.000129649	0.465345	0.433457	0.51837	0.572247
chr9	137978461	137978765	cg00014194	NM_014279;NM_006334	OLFM1;OLFM1	0.00247371	0.000141165	0.411846	0.357228	0.405173	0.445929
chr3	194118164	194119060	cg14112754	NM_004488	GP5	2.78e-05	0.000143928	0.247551	0.202516	0.213487	0.256294
chr4	40863048	40863052	cg16547382	NM_004307;NM_001166050;NM_173075	APBB2;APBB2;APBB2	0.00449979	0.000156314	0.857538	0.897046	0.857488	0.845193
chr6	35458414	35458418	cg20595752	NM_003214	TEAD3	0.0122975	0.000191977	0.559231	0.581869	0.55293	0.530331
chr5	140787011	140789747	cg03898577	NM_018917;NM_018919;NM_018921;NM_018912;NM_032088;NM_018918;NM_018922;NM_018926;NM_003736;NM_018916;NM_018915;NM_018920;NM_018923;NM_032100;NM_018925;NM_018924	PCDHGA4;PCDHGA6;PCDHGA9;PCDHGA1;PCDHGA8;PCDHGA5;PCDHGB1;PCDHGB6;PCDHGB4;PCDHGA3;PCDHGA2;PCDHGA7;PCDHGB2;PCDHGB6;PCDHGB5;PCDHGB3	0.0128493	0.00025981	0.208904	0.190949	0.215412	0.300239
chr17	62206648	62208051	cg14603886	NM_001433	ERN1	0.00605475	0.00026044	0.522505	0.495796	0.522563	0.550407
chr6	30078288	30080644	cg27313566	NM_007028	TRIM31	0.00241871	0.000264953	0.57316	0.518377	0.557867	0.614946
chr17	30817127	30817399	cg21855910	NM_003885	CDK5R1	0.0111931	0.000265792	0.813295	0.790838	0.818498	0.841183
chr7	156931168	156931384	cg01939428	NM_014671	UBE3C	0.00176792	0.000267043	0.280703	0.234077	0.265318	0.34339
chr6	33047183	33049507	cg25045942	NM_002121	HLA-DPB1	0.0125468	0.000276669	0.767365	0.746972	0.773386	0.845195
			cg13581859	NM_002121	HLA-DPB1	0.0199794	0.000293156	0.747938	0.726603	0.761451	0.833333
			cg19990651	NM_002121	HLA-DPB1	0.00416124	0.000299949	0.647661	0.604251	0.637239	0.708386
			cg25511667	NM_002121	HLA-DPB1	0.0390306	0.000394751	0.771768	0.751945	0.7969	0.868088
			cg03229061	NM_002121	HLA-DPB1	0.0192821	0.000528206	0.681721	0.660627	0.691571	0.775071
			cg09234582	NM_002121	HLA-DPB1	0.0230762	0.000646287	0.783117	0.75742	0.791836	0.87669
			cg17588455	NM_002121	HLA-DPB1	0.0135823	0.000676058	0.630426	0.607309	0.631067	0.725299
chr7	1080471	1081711	cg03916490	NM_001134395;NM_032350;NM_001134396	C7orf50;C7orf50;C7orf50	0.0411245	0.000305281	0.87353	0.807758	0.897693	0.933281
chr1	24151607	24153138	cg24699146	NM_000191;NM_001166059	HMGCL;HMGCL	0.00698385	0.000312718	0.766387	0.740244	0.764406	0.812696
chr11	133023055	133023152	cg06908202	NM_001012393	OPCML	0.00628656	0.000327901	0.654574	0.709325	0.658451	0.649339
chr14	23292090	23292520	cg20301993			0.0313296	0.000359865	0.149152	0.192861	0.130138	0.0942137
chr17	77923601	77925319	cg17295878	NM_019020	TBC1D16	0.0387608	0.000365813	0.622784	0.70009	0.59642	0.600603
			cg07618085	NM_019020	TBC1D16	0.0819034	0.000431159	0.655739	0.715972	0.624543	0.634285
chr17	75692476	75692573	cg14625581			0.0774559	0.000385388	0.400519	0.43937	0.379472	0.373985
chr7	1095664	1096389	cg20603222	NM_001134395;NM_032350;NM_138445;NM_001134396	C7orf50;C7orf50;GPR146;C7orf50	0.00915669	0.000416157	0.796024	0.731583	0.794975	0.819026
chr1	177001791	177002424	cg25104727	NM_207108;NM_004319	ASTN1;ASTN1	0.00588175	0.000462605	0.707914	0.662441	0.694984	0.757735
chr16	63619093	63619097	cg00822007			0.00682169	0.000466161	0.632992	0.587098	0.628951	0.6571
chr19	54515167	54515343	cg05308495	NM_145814;NM_145815;NM_031897	CACNG6;CACNG6;CACNG6	0.0704966	0.000490749	0.515566	0.557932	0.475856	0.440033
chr10	70320732	70322876	cg25926515	NM_030625	TET1	0.00220348	0.000508225	0.383668	0.414099	0.398291	0.344597
chr2	125086433	125086437	cg19074170	NM_130773	CNTNAP5	0.0274276	0.000613932	0.431482	0.469569	0.425361	0.409768
chr4	57547345	57548602	cg04085076	NM_139212;NM_139212;NM_032495;NM_001145460;NM_032495;NM_001145460	HOPX;HOPX;HOPX;HOPX;HOPX;HOPX	0.00495206	0.000651613	0.367923	0.305187	0.353573	0.390025
chr5	99388686	99388690	cg15123819			0.0181331	0.000757025	0.274182	0.244049	0.276959	0.302003
chr6	775384	775505	cg14037397			0.000315689	0.000835427	0.929882	0.870925	0.907056	0.931549
chr1	34641998	34642521	cg27557134	NM_032884;NM_001134734	C1orf94;C1orf94	0.0897811	0.000847821	0.563363	0.553402	0.580236	0.607277
chr5	44048303	44048307	cg23943125			0.000441608	0.000857269	0.707927	0.665874	0.680673	0.720901
chr19	10340793	10340860	cg01850179	NM_004230	S1PR2	0.0046476	0.000969741	0.366107	0.304792	0.348223	0.401164
chr6	24357718	24358685	cg03960072	NM_181337;NM_016356;NM_016356	KAAG1;DCDC2;DCDC2	0.0036819	0.000977807	0.216664	0.260935	0.228354	0.208104
chr11	5799444	5799448	cg19445457	NM_001001922	OR52N5	0.00493399	0.000788954	0.637882	0.611503	0.629719	0.661072
chr12	133183140	133183758	cg12618699			0.000256335	0.00045109	0.856408	0.808032	0.8382	0.847172
chr19	2900363	2901390	cg08634464	NM_173480	ZNF57	0.0042215	0.000235329	0.0843445	0.0606911	0.0849901	0.108992
chr5	7395316	7396004	cg20759084	NM_020546	ADCY2	0.0042355	0.000438768	0.104138	0.0909019	0.0968036	0.1388
chr19	4182519	4183452	cg02721952	NM_016539;NM_133475	SIRT6;ANKRD24	0.003024	0.000672971	0.214395	0.187617	0.204379	0.235426
chr11	73388800	73388804	cg11309891	NM_002869;NM_198896	RAB6A;RAB6A	0.000191316	2.29e-05	0.601156	0.583246	0.591212	0.631024
chr7	158659122	158659126	cg06933908	NM_018051	WDR60	0.00101903	0.000561508	0.785	0.74961	0.769936	0.796647
chr3	174849892	174849896	cg07601747	NM_207015	NAALADL2	0.000824726	0.000463995	0.774893	0.808796	0.793865	0.762069
chr17	72357990	72358372	cg12443604	NM_001080466	BTBD17	0.0752371	2.93e-05	0.526607	0.545285	0.505792	0.498657
			cg11541486	NM_001080466	BTBD17	0.0213485	7.66e-05	0.367676	0.377198	0.35639	0.33087
chr22	37824116	37824345	cg26480524	NM_052906	ELFN2	0.00836036	6.89e-05	0.255418	0.240978	0.261062	0.28738
chr16	1029743	1030621	cg03496220			0.0870579	0.000161041	0.639228	0.647335	0.620788	0.601196
chr8	144241405	144242108	cg26663686	NM_001130478;NM_001135655;NM_002347	LY6H;LY6H;LY6H	3.38e-05	0.000315758	0.125755	0.171634	0.150046	0.134401
chr12	132943115	132943119	cg24085801			0.00638339	0.00050782	0.873677	0.83667	0.869108	0.882155
chr6	93354288	93354488	cg18052106			0.0770685	0.00020618	0.761509	0.750537	0.776956	0.794954
chr10	132158094	132158331	cg22962236			0.000578153	0.000898737	0.714432	0.678531	0.693531	0.722755
chr11	32912717	32912721	cg01481251			8.7e-05	6.54e-05	0.859524	0.903689	0.877994	0.862044
chr12	116919969	116920306	cg05560575			0.000580841	0.000242595	0.852994	0.888107	0.868769	0.844003
chr6	162964376	162964380	cg01079407	NM_004562;NM_013987;NM_013988	PARK2;PARK2;PARK2	0.0240532	0.000238997	0.724552	0.709391	0.731533	0.753202
chr14	27429691	27429695	cg10806197			0.000563951	0.000204107	0.495245	0.467037	0.482518	0.510801
chr1	247452885	247453115	cg00919806			0.00326736	0.000246937	0.920083	0.950961	0.927871	0.907734
chr12	106974223	106974431	cg23340214			0.0103135	0.000592036	0.411014	0.367951	0.408588	0.410066
chr18	32820920	32821473	cg12575136	NM_001135178;NM_032347	ZNF397;ZNF397	0.00259793	0.000300106	0.326356	0.308091	0.320312	0.350733
chr11	31844251	31844483	cg18463802			0.0130352	0.000898569	0.333199	0.309541	0.332019	0.352038
chr4	7526637	7526673	cg14372037	NM_020777	SORCS2	0.0104916	0.000605074	0.49513	0.466167	0.493649	0.508392
chr20	42574330	42574626	cg02040836	NM_001098796;NM_001098797;NM_001098798;NM_032883	TOX2;TOX2;TOX2;TOX2	0.0116847	0.000637255	0.820438	0.806621	0.819967	0.84833
chr3	53880374	53880874	cg12991365	NM_018397;NM_018725	CHDH;IL17RB	0.000980468	5.58e-05	0.315028	0.292642	0.308677	0.333494
chr2	85810742	85812025	cg02652597	NM_006634	VAMP5	0.00223205	0.000439261	0.194529	0.171962	0.186768	0.212338
chr10	126135174	126135812	cg25214093			0.031648	0.000430449	0.231663	0.223439	0.238816	0.263669
chr9	136472854	136472929	cg01896807			0.000521445	0.000254763	0.54887	0.529322	0.536446	0.569348
chr16	11834958	11834962	cg06994787	NM_015914	TXNDC11	0.00758471	0.000590471	0.844498	0.826155	0.843665	0.866135
chr2	10231484	10231848	cg02222324			0.00114407	0.000421027	0.0783769	0.115868	0.0915069	0.0760737
chr11	76757004	76757280	cg08832596			0.00636083	0.000103203	0.56249	0.548248	0.563106	0.587906
chr14	88606474	88606699	cg01004063			0.000153672	0.000723798	0.502769	0.473972	0.479453	0.513024
chr10	103600542	103601190	cg06262178	NM_173195;NM_173191;NM_173194;NM_173193;NM_173192;NM_014591;NM_173197	KCNIP2;KCNIP2;KCNIP2;KCNIP2;KCNIP2;KCNIP2;KCNIP2	0.00127345	2.54e-05	0.102702	0.0801959	0.100536	0.119225
chr22	18857930	18857934	cg21471053			0.0161017	0.000263082	0.637504	0.627003	0.642291	0.665912
chr5	532957	532993	cg22716151			0.0165913	0.00084585	0.65368	0.63291	0.653351	0.671722
chr3	25635648	25635652	cg07405178	NM_016152;NM_000965	RARB;RARB	0.00235295	0.000428473	0.0758395	0.0560775	0.0680996	0.094827
chr16	199412	199823	cg06929449			0.000348128	0.000837075	0.54984	0.52499	0.530029	0.562841
chr17	71088705	71089188	cg08822737	NM_001159770;NM_001159770;NM_139177;NM_139177	SLC39A11;SLC39A11;SLC39A11;SLC39A11	0.00185096	0.000385436	0.189125	0.213592	0.196259	0.176007
chr13	99404504	99405271	cg08390696	NM_005073	SLC15A1	0.00250818	0.0004537	0.325922	0.298086	0.318262	0.335004
chr7	158703168	158703172	cg01553388	NM_018051	WDR60	0.000564338	0.000436272	0.783535	0.762346	0.770476	0.798705
chr10	114709624	114710131	cg20023578	NM_001146274;NM_001146286;NM_030756;NM_001146284;NM_001146283;NM_001146285	TCF7L2;TCF7L2;TCF7L2;TCF7L2;TCF7L2;TCF7L2	0.000393846	0.00067574	0.149539	0.13236	0.133279	0.168541
chr1	11632133	11632137	cg17143168			0.00399988	0.000287507	0.784174	0.816179	0.788857	0.78012
chr10	44186104	44186176	cg07869048			0.00171868	0.000358915	0.212735	0.189374	0.203029	0.22517
chr1	152747470	152747564	cg13493250	NM_178354	LCE1F	0.00149165	0.000964283	0.393923	0.373694	0.382027	0.409241
chr7	55147072	55147376	cg13598111	NM_201283;NM_201284;NM_201282;NM_005228	EGFR;EGFR;EGFR;EGFR	0.0153664	0.000493002	0.907785	0.92659	0.906067	0.891329
chr13	103053407	103054120	cg15744240	NM_175929	FGF14	0.00753862	0.000519585	0.136002	0.123423	0.135153	0.15842
chr17	38283474	38283478	cg04309037	NM_001012241	MSL1	0.00112859	0.000481321	0.534712	0.523332	0.525339	0.557997
chr12	56474390	56475066	cg10869879	NM_001005915;NM_001982	ERBB3;ERBB3	0.000301091	7.12e-05	0.188394	0.208111	0.195833	0.173987
chr1	53742110	53742835	cg18202502	NM_033300;NM_001018054;NM_017522;NM_004631	LRP8;LRP8;LRP8;LRP8	0.0123928	0.000113886	0.966386	0.974583	0.962946	0.940561
			cg03366858	NM_033300;NM_001018054;NM_017522;NM_004631	LRP8;LRP8;LRP8;LRP8	0.023412	0.000280243	0.962603	0.969886	0.959556	0.946705
chr7	98102094	98102405	cg19817215			0.0237419	0.000552285	0.887545	0.906573	0.88423	0.872608
chr8	12285202	12285206	cg20583271	NM_001137610	FAM86B2	0.0170657	0.000598258	0.860007	0.841833	0.861867	0.875771
chr17	20458670	20458988	cg08896042			0.00123419	0.000529974	0.749872	0.731331	0.739591	0.764575
chr13	98527741	98527745	cg11942207			0.022135	0.000498273	0.82561	0.852503	0.821117	0.819545
chr1	17734445	17735427	cg09797837	NM_001136204;NM_018715	RCC2;RCC2	0.00022466	6.24e-05	0.600762	0.583854	0.591928	0.616694
chr12	124779142	124779230	cg03159409	NM_181709	FAM101A	0.0406342	0.000768838	0.831341	0.848691	0.82548	0.816057
chr11	1154974	1155097	cg20722987			0.00204353	0.00045212	0.539443	0.526004	0.531817	0.55854
chr5	180486153	180487373	cg22319784	NM_152547	BTNL9	0.000589251	9.27e-06	0.0992207	0.0813178	0.0978438	0.113688
chr15	42694401	42694735	cg07576135	NM_212465;NR_027911;NM_173088;NM_000070;NM_024344;NR_027912;NM_173087	CAPN3;CAPN3;CAPN3;CAPN3;CAPN3;CAPN3;CAPN3	0.0191417	0.000156773	0.278486	0.289958	0.272225	0.257753
chr10	135059095	135059291	cg07787666			0.000267551	0.00032696	0.74515	0.765216	0.759688	0.733147
chr6	32120582	32122177	cg03570994	NM_138717;NM_005155;NM_030651	PPT2;PPT2;PRRT1	0.0230696	0.000235102	0.868148	0.893191	0.86236	0.861334
chr1	110576364	110577380	cg21684179	NM_033088	FAM40A	0.00217663	0.000727999	0.763507	0.741983	0.756193	0.773581
chr4	140098216	140099027	cg17574577			0.00317981	0.0006503	0.110831	0.100696	0.104332	0.132135
chr6	28938130	28938134	cg15936731			5.34e-05	0.000243698	0.769321	0.737956	0.752436	0.767763
chr7	49197647	49197651	cg22460590			0.0275931	0.000676687	0.730584	0.714528	0.735425	0.745777
chr11	102139260	102139783	cg06483452			0.0439604	0.000796985	0.0932956	0.0996515	0.0854548	0.0693255
chr1	148858155	148858159	cg07368877			0.000121917	0.000259558	0.448304	0.429027	0.433478	0.459277
chr6	58259155	58259159	cg02090069	NR_003660	GUSBL2	6.59e-06	1.95e-05	0.76896	0.750865	0.753425	0.780955
chr1	1455301	1455652	cg13321900	NM_018188;NM_001170535;NM_001170536	ATAD3A;ATAD3A;ATAD3A	0.000322459	0.000449633	0.762164	0.735624	0.7487	0.765267
chr5	5886272	5887070	cg27603338			0.00425023	0.000535437	0.455522	0.444085	0.451037	0.473713
chr6	44044323	44044509	cg16088539			0.0466684	0.000726075	0.0872614	0.0991764	0.0788642	0.0699716
chr1	94801141	94801145	cg21584691			0.00353967	3.69e-05	0.923106	0.939747	0.922663	0.910554
chr4	77720633	77720637	cg03478330			0.0122762	0.000765639	0.960319	0.966962	0.959323	0.938203
chr22	22877744	22877748	cg06911679			0.000937651	0.000176735	0.878392	0.862077	0.871388	0.890536
chr3	186521696	186521700	cg27350326	NM_181573;NM_002916	RFC4;RFC4	5.02e-05	6.3e-05	0.909851	0.932787	0.922256	0.904466
chr14	106744390	106744394	cg01872719			0.00892253	0.000563484	0.930102	0.949394	0.934006	0.921108
chr1	30043000	30043004	cg06966245			0.00945317	0.000388229	0.898158	0.915367	0.897505	0.88727
chr19	1812280	1813060	cg11251319	NM_138813	ATP8B3	0.0186126	0.00026178	0.0730686	0.0533167	0.0752208	0.0809872
chr6	11044875	11045372	cg25151806	NM_017770	ELOVL2	0.0461319	0.000477995	0.912203	0.897442	0.919327	0.925011
chr11	1214830	1214834	cg19638968			3.77e-06	1.09e-05	0.818021	0.79611	0.804542	0.823674
chr2	16130855	16130859	cg15756525			0.00015212	0.000180425	0.845559	0.819934	0.835381	0.847392
chr17	74068432	74069292	cg15103564	NM_014230	SRP68	0.00340426	0.000456895	0.0729008	0.0568988	0.0676509	0.0840255
chr12	1800403	1800911	cg19526779	NM_024551	ADIPOR2	0.000756898	0.000113518	0.0584788	0.0317451	0.0501991	0.0578881
chr16	10274062	10274417	cg15134033	NM_001134407;NM_000833;NM_001134408	GRIN2A;GRIN2A;GRIN2A	0.000644317	0.000338518	0.193518	0.166846	0.184419	0.190358
chr14	71581029	71581033	cg13515998	NM_014982	PCNX	0.00037817	0.000243261	0.935307	0.955626	0.945711	0.929322
chr5	17528989	17528993	cg24986971			0.00305151	0.000807534	0.618899	0.609922	0.613177	0.636047
chr1	68627566	68628208	cg26557423	NM_001002292;NM_024911	GPR177;GPR177	0.0539995	0.000143774	0.791884	0.788789	0.800964	0.814913
chr1	236954817	236954821	cg16365352			0.00277928	0.000451039	0.929022	0.946479	0.931715	0.920378
chr5	3320941	3320982	cg18844145			0.00343176	0.000477878	0.947354	0.929534	0.943854	0.955503
chr1	205417434	205417562	cg02999711	NR_029893	MIR135B	0.0267558	0.000202875	0.878475	0.895213	0.873031	0.869383
chr18	42259242	42260453	cg23576842	NM_001130110;NM_015559	SETBP1;SETBP1	0.0278755	0.000741966	0.0627089	0.0536892	0.0662109	0.0793964
chr11	45918195	45918199	cg15005677	NM_005456	MAPK8IP1	0.049652	0.000781712	0.245786	0.251585	0.240228	0.225886
chr7	129985023	129985207	cg07875069	NM_080385;NM_080385;NM_001127441;NM_001127441;NM_001127442;NM_001127442	CPA5;CPA5;CPA5;CPA5;CPA5;CPA5	0.000639616	0.000264977	0.926967	0.946716	0.935279	0.921036
chr9	86323638	86323674	cg13930643	NM_013438;NM_053067	UBQLN1;UBQLN1	0.0115353	3.9e-05	0.0444716	0.0376032	0.0496011	0.0631332
chr12	132845334	132846027	cg23158189	NM_001122636	GALNT9	0.00597766	0.000425352	0.922095	0.912758	0.920022	0.937955
chr7	5883643	5883647	cg25653816	NR_023382	ZNF815	0.00226181	1.77e-06	0.95353	0.963558	0.950172	0.938396
chr7	72483684	72483688	cg12023513	NR_003614	PMS2L2	0.0109679	0.000843242	0.797399	0.790226	0.797273	0.815357
chr9	23824170	23824174	cg13932029	NM_004432	ELAVL2	0.00225893	0.000370179	0.140589	0.125894	0.135358	0.150947
chr5	146453019	146453023	cg20734219	NM_181677;NM_181678	PPP2R2B;PPP2R2B	0.0163753	0.000446607	0.938445	0.951501	0.93624	0.926536
chr7	107587363	107587367	cg02052536	NM_002291	LAMB1	0.00579034	0.000986679	0.892165	0.872119	0.889161	0.897054
chr19	54385863	54386357	cg26626089	NM_002739	PRKCG	9.44e-05	0.000583744	0.147245	0.12627	0.131969	0.151185
chr1	16969243	16969611	cg23954541			0.000895853	0.000238852	0.801022	0.787703	0.795093	0.812333
chr15	72491890	72491894	cg10401733	NM_182471;NM_002654;NM_182470	PKM2;PKM2;PKM2	0.000831982	0.000744754	0.805448	0.789472	0.796881	0.813955
chr4	54959417	54959421	cg13625875			0.000315665	0.000432583	0.086585	0.0622235	0.0753539	0.0839503
chr21	33785410	33785990	cg27544190	NM_058187	C21orf63	0.0230907	0.00062071	0.133631	0.143291	0.130073	0.119209
chr6	42419089	42420773	cg26748024	NM_033502	TRERF1	0.0131281	0.000365481	0.10189	0.0930559	0.10409	0.11689
chr5	134526122	134526754	cg11291003			0.000861218	0.000123931	0.907013	0.921271	0.91203	0.897519
chr17	19244320	19244324	cg06904956			3.23e-05	2.18e-05	0.916988	0.903387	0.907971	0.927105
chr19	45873292	45874155	cg01587190	NM_000400;NM_001130867	ERCC2;ERCC2	0.018459	0.000408756	0.0635067	0.0575787	0.0671615	0.0812758
chr19	51457833	51457837	cg02278114	NM_012427;NM_001077491;NM_001077492	KLK5;KLK5;KLK5	0.00148797	0.000784242	0.870638	0.852397	0.863913	0.875887
chr22	38142131	38142563	cg12354986	NM_007032;NM_001039141;NM_138632	TRIOBP;TRIOBP;TRIOBP	0.0103158	0.000241721	0.0817734	0.0668048	0.08374	0.090248
chr7	137075952	137075956	cg21146652	NM_004717	DGKI	0.0151169	0.000232639	0.893147	0.908748	0.891194	0.885558
chr16	86611047	86611051	cg00959922	NM_005250	FOXL1	0.00573953	0.000782126	0.935844	0.953237	0.939332	0.930096
chr6	158375682	158375816	cg27359374			0.000132932	4.05e-05	0.932598	0.949085	0.940204	0.925953
chr5	130721580	130721584	cg16244394	NM_001038702;NM_020240	CDC42SE2;CDC42SE2	0.0039086	0.000777107	0.937843	0.953573	0.9443	0.930623
chr2	157178163	157178891	cg02743713			0.0522128	0.00040441	0.100993	0.0915558	0.107016	0.11444
chr19	39831823	39832797	cg17384440	NM_018028	SAMD4B	0.00324264	2.77e-05	0.0483363	0.0364924	0.0489286	0.0593035
chr14	39901326	39901952	cg22824265	NM_203301	FBXO33	0.00285688	9.58e-05	0.0764159	0.0631233	0.0754247	0.085853
chr4	107237181	107238127	cg14477184	NM_004757;NM_004757;NM_033115;NM_001163435;NM_001142416;NM_001163436;NM_001142415;NM_001163437	AIMP1;AIMP1;TBCK;TBCK;AIMP1;TBCK;AIMP1;TBCK	2.62e-05	2.8e-05	0.057877	0.0413652	0.0467304	0.0640403
chr19	18084495	18084988	cg20122849	NM_002248	KCNN1	0.00729762	0.000232161	0.909383	0.895905	0.90951	0.918396
chr17	40839467	40840014	cg21946667	NM_003632	CNTNAP1	0.0022996	0.000368165	0.875988	0.856832	0.872002	0.879068
chr1	218330091	218330095	cg17164063			0.000902275	0.000466338	0.0724926	0.0523502	0.0632856	0.0745257
chr1	67143330	67143334	cg02459107	NM_032291	SGIP1	0.0192409	0.000412655	0.928869	0.94309	0.927198	0.920931
chr17	15163709	15164135	cg16883944	NM_153322;NM_000304;NM_153321	PMP22;PMP22;PMP22	0.00476327	0.000414052	0.091891	0.0836337	0.0889884	0.105638
chr1	32170359	32171052	cg13299148	NM_001856	COL16A1	0.0321389	0.000759658	0.126234	0.139455	0.122552	0.117534
chr18	9099860	9099864	cg26556624			0.032484	0.000446663	0.913865	0.895587	0.916421	0.917393
chr15	98503374	98504670	cg22755932	NM_183376	ARRDC4	0.000432505	4.06e-05	0.0997018	0.0871522	0.0956391	0.108944
chr6	26863333	26863337	cg24186711	NR_003504	GUSBL1	0.00041892	0.00054885	0.810863	0.797686	0.801071	0.819462
chr8	143361156	143361322	cg25456425	NM_145003	TSNARE1	1.22e-05	0.000127237	0.819053	0.800983	0.804852	0.822754
chr3	158991535	158991640	cg13696236	NM_014575	SCHIP1	0.00304888	0.000211994	0.105521	0.0881384	0.103436	0.109582
chr8	82214127	82214131	cg20136457			0.00744575	0.000670965	0.934797	0.94943	0.936231	0.928166
chr11	69631979	69632119	cg06727490	NM_005247	FGF3	0.0152299	0.000450984	0.0821222	0.0739876	0.0829907	0.0951389
chr17	67710307	67710311	cg13451937			0.0544993	0.000929817	0.966124	0.969975	0.963121	0.948843
chr12	81544239	81544298	cg19981475	NM_024560	ACSS3	0.000578768	0.000748556	0.894619	0.905943	0.904636	0.884816
chr2	220299114	220300244	cg25925023	NM_005876	SPEG	0.0105812	0.000212569	0.133088	0.147542	0.13169	0.12642
chr15	43473736	43473740	cg12177299	NM_024956	TMEM62	0.00297828	0.000789315	0.949278	0.958153	0.95392	0.937238
chr3	13461650	13461861	cg20977992	NM_024923	NUP210	0.000596527	0.000257904	0.139159	0.158285	0.145356	0.13737
chr16	70733232	70733236	cg08282578	NM_018052	VAC14	0.00668867	0.000174219	0.86575	0.858481	0.866412	0.879225
chr11	12380055	12380059	cg09673570	NM_032867	MICALCL	0.00147823	0.000860994	0.912991	0.933659	0.918833	0.916127
chr14	35099280	35100097	cg20478089	NM_152233;NM_021249	SNX6;SNX6	0.000700492	0.000353436	0.0569502	0.0488193	0.0504186	0.0694634
chr21	33670193	33670197	cg22937788	NM_206898;NM_178817	MRAP;MRAP	0.0251002	0.000454101	0.933817	0.941855	0.931408	0.921323
chr19	46580303	46580631	cg18082895			0.00679147	9.49e-05	0.0808392	0.0727521	0.0811337	0.0932439
chr3	52489872	52489876	cg21593670	NM_007184	NISCH	0.0255612	0.000663611	0.0487731	0.0385388	0.0518887	0.0589783
chr12	124796407	124796411	cg09479783	NM_181709	FAM101A	0.00222918	0.000882011	0.908488	0.893338	0.904086	0.913777
chr19	55865823	55866263	cg20106459	NM_144613;NM_144613	COX6B2;COX6B2	0.00352465	0.000262402	0.078405	0.0642317	0.0758991	0.0845417
chr7	88389001	88389344	cg21159370	NM_181646;NM_181646	ZNF804B;ZNF804B	0.0153863	0.00017055	0.069832	0.0585697	0.0721416	0.0785469
chr5	17427096	17427100	cg21757921			0.0512859	0.000773396	0.910582	0.920679	0.905447	0.900749
chr1	7462174	7462178	cg08923594	NM_015215	CAMTA1	0.01334	0.000711982	0.947066	0.966609	0.946786	0.953263
chr6	4955580	4956224	cg22299448			0.046515	0.000344396	0.936324	0.930828	0.940866	0.950636
chr18	33078717	33078721	cg27318281	NM_194281;NM_001098817	INO80C;INO80C	0.000228716	2e-05	0.93954	0.956939	0.943943	0.937151
chr12	26288292	26288296	cg09486764			0.00670452	0.000859125	0.827623	0.820633	0.825557	0.840415
chr6	29974020	29976073	cg13207333	NR_024240;NR_026751	HLA-J;NCRNA00171	0.00221145	0.000774078	0.144898	0.129721	0.138633	0.149449
chr20	55201653	55204635	cg06630799	NM_003222	TFAP2C	0.00513699	3.06e-06	0.0796712	0.0744898	0.0834234	0.094112
chr6	78172190	78173722	cg19503977	NM_000863	HTR1B	0.0506735	0.000788613	0.0846137	0.0771744	0.0885404	0.0967348
chr6	147524083	147524843	cg11393994	NM_139244;NM_001127715	STXBP5;STXBP5	0.0122066	0.000279256	0.0798399	0.0733915	0.0810918	0.0929348
chr6	170862123	170862578	cg19692996	NM_002793;NM_003194	PSMB1;TBP	8.81e-05	3.82e-05	0.0315505	0.0175732	0.0238459	0.0371118
chr2	234526075	234526297	cg24465197	NM_019076;NM_019076	UGT1A8;UGT1A8	0.0218262	0.000968672	0.952256	0.961325	0.949633	0.942072
chr6	11765263	11765267	cg10420380	NM_032744;NM_001143948	C6orf105;C6orf105	0.00115684	0.000808651	0.887263	0.877354	0.88046	0.896561
chr7	157633769	157633773	cg06527535	NM_002847;NM_130842;NM_130843	PTPRN2;PTPRN2;PTPRN2	0.000115411	0.000734247	0.916107	0.899346	0.904138	0.91852
chr3	50383307	50383487	cg21847393	NM_015896	ZMYND10	0.00366898	2.47e-05	0.0525933	0.0453027	0.0542719	0.0644385
chr7	102096320	102096324	cg00618507	NM_032831;NM_001126340	ORAI2;ORAI2	0.0149355	0.000752893	0.908264	0.925652	0.909249	0.906608
chr17	28443040	28443894	cg26813908	NM_032141;NR_029945	CCDC55;MIR423	0.00786534	5.78e-05	0.0387271	0.0317867	0.041065	0.0507993
chr20	17207695	17208586	cg05846716	NM_002594	PCSK2	0.0488937	0.000640273	0.0598107	0.0514012	0.0653182	0.0703176
chr17	32647707	32647711	cg17256679	NM_005623	CCL8	0.00123323	0.000607136	0.937061	0.948578	0.943929	0.929761
chr1	173682608	173682612	cg14180938	NM_014458	KLHL20	0.0109725	0.000540202	0.964838	0.950535	0.964865	0.969253
chr16	1662148	1662446	cg07746699	NM_014714	IFT140	0.0141781	0.000942184	0.0762249	0.0650026	0.0763857	0.0835949
chr15	99437858	99437862	cg10190035	NM_000875	IGF1R	0.0235457	0.000562139	0.941121	0.949179	0.939136	0.930718
chr6	26018532	26019360	cg26713570	NM_005325	HIST1H1A	0.00365295	0.00025754	0.952539	0.964562	0.955209	0.946324
chr8	54557597	54557601	cg17316073			0.00598515	0.000433198	0.952884	0.968248	0.954791	0.950063
chr14	102399543	102399710	cg27304666			9.67e-05	0.000402871	0.906553	0.893517	0.897433	0.91166
chr9	95570339	95570678	cg26947060	NR_026868	ANKRD19	0.0414078	0.000996765	0.0906102	0.0832489	0.0939791	0.101271
chr17	27053866	27056180	cg02662840	NM_001160407;NM_138463	TLCD1;TLCD1	0.0158693	0.000918312	0.0510341	0.0366358	0.050418	0.0544097
			cg02444810	NM_178170	NEK8	0.0249431	0.000240813	0.0227648	0.0186765	0.0240646	0.0277954
chr16	1404832	1404916	cg02632227	NM_032520	GNPTG	0.000628013	0.00086341	0.941906	0.95452	0.95108	0.936746
chr11	95232455	95232459	cg09766856			0.0973346	0.000481861	0.91376	0.924772	0.907054	0.907028
chr19	13348048	13348052	cg22084460	NM_001127222;NM_001127221	CACNA1A;CACNA1A	0.000245624	0.000254081	0.938646	0.95491	0.946478	0.937251
chr6	127687366	127687370	cg21774964			0.000611929	0.000128154	0.929093	0.943297	0.93442	0.925681
chr6	125619980	125619984	cg00611301	NM_016063	HDDC2	2.43e-05	0.000486278	0.96204	0.979638	0.974541	0.965797
chr3	53528160	53529261	cg27335600	NM_001128840;NM_001128839;NM_000720	CACNA1D;CACNA1D;CACNA1D	0.0735399	0.000945014	0.0845158	0.0743526	0.0894333	0.0919036
chr21	47855891	47856217	cg00621289	NM_006031	PCNT	0.000418581	4.43e-05	0.943052	0.953466	0.946473	0.936054
chr5	179004533	179004537	cg08405093	NM_001040451;NM_001040452;NM_025158	RUFY1;RUFY1;RUFY1	0.00288147	0.000752932	0.917313	0.934718	0.921981	0.918071
chr1	212732082	212732458	cg03900353			0.00220354	2.05e-05	0.0522819	0.0435761	0.0523838	0.0609748
chr3	49463698	49463702	cg08132116	NM_032316	NICN1	0.00069552	7.93e-05	0.919793	0.911732	0.916446	0.929111
chr2	233320222	233320595	cg19371555	NM_001631	ALPI	4.08e-05	5.03e-06	0.963063	0.972763	0.968655	0.955449
chr4	111535332	111535599	cg09780241			0.00949094	0.000371601	0.0708778	0.0573319	0.0710722	0.074641
chr3	96532830	96534007	cg15405439	NM_001080448	EPHA6	0.00240477	0.000737198	0.0909846	0.0775717	0.0857005	0.0947396
chr19	12944527	12944892	cg11498169	NM_031429	RTBDN	0.00406202	6.93e-05	0.0598975	0.0508068	0.0606658	0.0679237
chr8	145689752	145689756	cg20387172	NM_032687;NM_138496;NM_001129888	CYHR1;CYHR1;CYHR1	0.00106649	0.000579643	0.885307	0.877217	0.879603	0.894303
chr4	94749494	94750999	cg02640260	NM_005172	ATOH1	0.0825548	0.000358525	0.0500216	0.0471551	0.0553396	0.0641475
chr13	103425387	103426974	cg19210306	NM_138779	C13orf27	0.015616	0.000925437	0.0515863	0.0411555	0.0512096	0.0578416
			cg20956131	NM_138779	C13orf27	0.0012369	7.93e-05	0.0532945	0.0418921	0.0513527	0.0570267
chr17	61818868	61819351	cg05815411	NM_153335;NM_001165970;NM_001003788;NM_001003786;NM_153335;NM_001165969;NM_001165969;NM_001003788;NM_001165970;NM_001003787;NM_001003786;NM_001003787	STRADA;STRADA;STRADA;STRADA;STRADA;STRADA;STRADA;STRADA;STRADA;STRADA;STRADA;STRADA	0.0134109	5.02e-05	0.0647273	0.0576991	0.067396	0.0742858
chr8	82391087	82391091	cg14152613	NM_001442	FABP4	0.0604688	0.000127364	0.968187	0.973201	0.961699	0.95665
chr3	49823582	49823896	cg17228335	NM_001006115;NM_153273	IP6K1;IP6K1	0.0951114	0.000753236	0.0711872	0.0628227	0.0773449	0.0793163
chr15	79382546	79383415	cg17507573	NM_001145648;NM_002891;NM_001145648;NM_002891	RASGRF1;RASGRF1;RASGRF1;RASGRF1	0.00498006	0.000202592	0.0613287	0.0449858	0.0614654	0.0599739
chr5	132947723	132948517	cg18525611	NM_015082;NM_015082	FSTL4;FSTL4	0.000388182	9.84e-06	0.0756559	0.0705367	0.0741682	0.0870057
chr12	49453636	49454457	cg03655016			0.000743184	6.85e-05	0.0625772	0.0486753	0.0607886	0.0651164
chr2	171573221	171573893	cg07813142	NM_001003845	SP5	0.0594449	0.00039758	0.0609126	0.0544303	0.0647181	0.0707467
chr6	127664672	127665883	cg07513276	NM_001002030;NM_018479;NM_001105544;NM_001105545	ECHDC1;ECHDC1;ECHDC1;ECHDC1	0.0121459	0.000611063	0.0301557	0.0260055	0.0295693	0.0422827
chr16	22204288	22205092	cg04736453			0.0010979	0.000717427	0.860114	0.850141	0.854944	0.866294
chr7	117119936	117120066	cg21461649	NM_000492	CFTR	0.00802014	0.000513831	0.0574095	0.0509916	0.0574447	0.0671424
chr6	150243901	150244022	cg09670189	NM_001001788	RAET1G	0.000280905	0.000392794	0.048085	0.0351369	0.0391425	0.0512423
chr11	2160538	2163810	cg05859777	NR_003512;NR_028044;NM_001127598;NM_001007139;NR_028043;NM_000612	INS-IGF2;IGF2AS;IGF2;IGF2;IGF2AS;IGF2	0.0713654	0.000462542	0.0725959	0.0619113	0.0780049	0.0764697
chr19	56321113	56321117	cg19744614	NM_145007	NLRP11	0.000366306	3.31e-05	0.0471851	0.0407468	0.0444271	0.0568341
chr16	58282339	58283191	cg17170504	NM_014157;NM_001142302	CCDC113;CCDC113	4.66e-05	0.000122654	0.933613	0.948838	0.942787	0.932815
chr4	41884290	41885043	cg15264681			0.017063	0.000367927	0.0536427	0.0479418	0.0550663	0.0639156
chr16	30968014	30969137	cg02153299	NM_014712	SETD1A	0.00309413	0.000589618	0.0705708	0.0584721	0.067422	0.0744275
chr22	46367201	46368651	cg22306173	NM_058238	WNT7B	0.00403056	0.000945369	0.0748489	0.0597163	0.0706851	0.0755672
chr17	42219152	42219683	cg11317019	NM_024032;NM_001171251	C17orf53;C17orf53	0.00116632	0.000236585	0.0517557	0.0411713	0.0474471	0.0570006
chr5	137367830	137368971	cg22658082	NM_016603;NM_001101801;NM_001101800	FAM13B;FAM13B;FAM13B	0.000430232	0.000345293	0.0499171	0.0363782	0.0435249	0.0521944
chr5	14491505	14491509	cg09088580	NM_007118	TRIO	0.000444172	0.000654831	0.943622	0.931129	0.935808	0.946944
chr4	177190235	177190423	cg14729184	NM_080874	ASB5	0.0119801	0.000777	0.946634	0.961178	0.947581	0.945568
chr19	16606953	16607485	cg24941931	NM_032207;NM_145046	C19orf44;CALR3	0.00189649	0.00031461	0.0350356	0.0260008	0.0328506	0.0415272
chr17	7165829	7166595	cg11941546	NM_001307	CLDN7	0.00165687	0.000489662	0.0427543	0.0326858	0.0384526	0.0481368
chr18	77176618	77176622	cg12761626	NM_006162;NM_172388;NM_172389;NM_172387;NM_172390	NFATC1;NFATC1;NFATC1;NFATC1;NFATC1	0.0207302	0.000994921	0.893928	0.884366	0.894552	0.899807
chr9	132404182	132404765	cg15852879	NM_017873;NM_177999;NM_177999;NM_017873	ASB6;ASB6;ASB6;ASB6	0.012719	0.000191961	0.0424989	0.0393825	0.0441174	0.054788
chr7	116859213	116859217	cg18580557	NM_018412;NM_021908	ST7;ST7	0.038631	0.00020737	0.969728	0.975133	0.964025	0.959732
chr11	488462	488557	cg05919523	NM_030783	PTDSS2	0.013312	6.36e-05	0.931373	0.924002	0.934038	0.939385
chr10	30472046	30472050	cg11454459			0.00106466	0.000392626	0.921883	0.915462	0.917968	0.930738
chr7	128049506	128050618	cg26083396	NM_000883;NM_183243;NM_001102605;NM_001142576	IMPDH1;IMPDH1;IMPDH1;IMPDH1	0.00467826	0.000702984	0.0518274	0.0422587	0.049174	0.0574815
chr17	14205246	14208365	cg15119650	NM_006041;NR_026880	HS3ST3B1;MGC12916	0.00416479	0.000909584	0.0331331	0.0258984	0.0298476	0.0411113
chr14	92980024	92980610	cg00021108	NM_024832	RIN3	0.0604403	0.000966616	0.0973133	0.0868416	0.101519	0.102038
chr13	76112971	76113016	cg11575942	NM_203495;NM_203497	COMMD6;COMMD6	0.0841297	0.000670643	0.947704	0.952545	0.943352	0.937354
chr5	92921130	92921511	cg26001207	NM_005654	NR2F1	0.0644258	0.000435958	0.0872106	0.0811042	0.0913292	0.095971
chr12	93839009	93839013	cg18176054			0.0358276	0.000977816	0.96548	0.970394	0.963419	0.95557
chr8	91013005	91014329	cg23705487	NM_001359	DECR1	0.0022441	0.000184391	0.057979	0.0463705	0.0556641	0.0610162
chr9	129377267	129377271	cg16827459	NM_002316	LMX1B	0.0157518	0.000523343	0.0445711	0.0373513	0.0445512	0.0519894
chr11	131779748	131781259	cg11965370	NM_001144058;NM_016522;NM_001144059;NM_001144058;NM_001048209;NM_001144059;NM_016522	NTM;NTM;NTM;NTM;NTM;NTM;NTM	0.0803712	0.000649704	0.051503	0.0474325	0.0557648	0.0620508
chr1	46768590	46769116	cg19439810	NM_006369;NM_006004	LRRC41;UQCRH	0.0262657	0.000207858	0.0452589	0.0345608	0.0485944	0.0490835
chr2	24163022	24164069	cg00655669	NM_181713	UBXN2A	0.000488616	0.000219993	0.0482214	0.0341466	0.0429278	0.0486598
chr8	90914099	90915341	cg17226575	NM_004337;NM_004337;NM_001126111	OSGIN2;OSGIN2;OSGIN2	0.00195708	0.000423707	0.0465576	0.0415115	0.0437002	0.0560158
chr17	29058704	29059193	cg14680303	NR_024187	SUZ12P	0.0468957	0.000480408	0.0263356	0.0195343	0.0309034	0.033962
chr2	187454257	187454615	cg03530967	NM_001145000;NM_002210	ITGAV;ITGAV	0.000457395	0.000810193	0.0542562	0.0398827	0.0470471	0.053562
chr3	122745558	122746133	cg10084513	NM_001031702	SEMA5B	0.00740896	0.000520135	0.0889086	0.0781177	0.0877772	0.0924384
chr6	169316754	169316758	cg01861042			0.0476039	0.000521155	0.962458	0.972469	0.95834	0.958187
chr15	90023781	90023785	cg26948895	NM_016321	RHCG	0.0127082	0.000202431	0.932309	0.939178	0.931311	0.924936
chr17	4268605	4268660	cg22790779	NM_003342	UBE2G1	0.00229235	0.000318108	0.0559124	0.0476997	0.0536798	0.0619117
chr2	39893076	39893522	cg22373181	NM_152390;NM_152390;NM_001167959	TMEM178;TMEM178;TMEM178	0.00712622	8.21e-05	0.0469977	0.0400275	0.0483754	0.0541862
chr1	39456763	39456835	cg22684843	NM_024595;NM_001136275	AKIRIN1;AKIRIN1	0.00273602	0.000693939	0.0555826	0.0477721	0.0515702	0.061906
chr12	83744365	83744369	cg11422092			0.00636518	0.000658857	0.948064	0.955036	0.950185	0.941141
chr17	44928965	44929691	cg23422659	NM_003396	WNT9B	0.00598892	0.00050883	0.0430701	0.0390399	0.0419564	0.0529005
chr12	45444418	45445387	cg05135569	NM_001004329	DBX2	0.0172764	0.000274602	0.0479881	0.0427287	0.049176	0.0565121
chr1	181068074	181068078	cg18318715			0.00218803	0.00051181	0.94978	0.962207	0.953135	0.948427
chr2	61108084	61108679	cg19219231	NM_002908	REL	0.00857061	0.00071162	0.0531632	0.0464762	0.0515917	0.0602521
chr19	39926326	39926906	cg15688638	NM_001020	RPS16	0.0272504	7.15e-05	0.0353759	0.0268368	0.0397028	0.0405328
chr11	9024647	9025300	cg06394255	NM_020645	NRIP3	0.00654523	0.000156633	0.0407561	0.0383103	0.0407876	0.0519839
chr8	21777570	21777943	cg17168535	NM_001100161;NM_015024	XPO7;XPO7	0.000958743	0.000608948	0.0413864	0.0286481	0.0352572	0.0422464
chr7	1542216	1542771	cg24146349	NM_001080453	INTS1	0.00152876	0.000709444	0.952451	0.94603	0.947838	0.959559
chr7	111846366	111846917	cg17937683	NM_021994;NM_021994;NM_014705	ZNF277;ZNF277;DOCK4	0.0032644	0.000250773	0.0241195	0.0189803	0.0238982	0.032484
chr13	41885552	41886513	cg21890002	NM_001110798;NM_024561;NM_018527	NAA16;NAA16;NAA16	0.00206399	0.000239224	0.0347279	0.0299674	0.0327532	0.0434018
chr8	24771112	24771647	cg18267374	NM_001105541;NM_005382;NM_005382	NEFM;NEFM;NEFM	0.0886333	0.00090575	0.0603845	0.0582258	0.0639585	0.0716107
chr16	30566482	30566642	cg06086563	NM_033410	ZNF764	0.000776874	0.000761901	0.926778	0.918631	0.921181	0.931938
chr17	53342027	53343285	cg04795713	NM_002126;NM_002126	HLF;HLF	0.000807983	0.000230307	0.0290243	0.0182008	0.0228038	0.0314927
chr7	130606226	130606230	cg17884698			0.00945601	0.000894351	0.938711	0.945917	0.93982	0.932676
chr6	71122522	71123292	cg10909502	NM_001105531;NM_020819	FAM135A;FAM135A	0.014506	0.000235169	0.0477628	0.0411444	0.0493072	0.0542602
chr2	99082355	99082359	cg19853364	NM_001566;NM_004027;NM_001134224;NM_001134225	INPP4A;INPP4A;INPP4A;INPP4A	0.000171044	8.11e-05	0.051443	0.0417044	0.0462136	0.0547718
chr19	18672848	18672852	cg18397308	NM_024069	C19orf50	0.0207576	0.000312295	0.940472	0.934955	0.942302	0.947929
chr9	140444964	140444968	cg01111842	NM_152286;NM_032477;NM_152286;NM_001098537;NM_001098537	PNPLA7;MRPL41;PNPLA7;PNPLA7;PNPLA7	0.0084641	0.000862863	0.111368	0.0996065	0.109293	0.112532
chr17	47572907	47573018	cg00892798	NM_002507	NGFR	0.0801644	0.000940745	0.0512752	0.047539	0.0551701	0.060464
chr8	146017088	146018279	cg07296766	NM_033301;NM_000973	RPL8;RPL8	0.00288924	0.000291278	0.03903	0.0281808	0.0371937	0.0410863
chr3	57261822	57262571	cg11264669	NM_012096	APPL1	0.000660751	0.000730296	0.0299696	0.0195194	0.0231573	0.0323294
chr8	146125637	146126284	cg11664809	NM_001109689;NM_021061	ZNF250;ZNF250	0.00147406	0.000898289	0.0373126	0.0283688	0.0330558	0.0411517
chr8	117886535	117887320	cg05940202	NM_006265	RAD21	0.000607513	6.07e-06	0.0325959	0.0265529	0.0323886	0.0393289
chr6	64283100	64283918	cg14821008	NM_003463	PTP4A1	0.000109575	2.82e-05	0.0299532	0.0239171	0.0263479	0.0365788
chr12	92368772	92368776	cg22503060			0.0358787	0.000727911	0.96326	0.967697	0.961268	0.955045
chr6	20404088	20404883	cg09133386	NM_001949	E2F3	2.2e-06	7.58e-07	0.0561324	0.0495521	0.052133	0.0621196
chr1	91997844	91997848	cg00449738			0.0875916	0.000293874	0.967705	0.974908	0.962417	0.963344
chr8	11742486	11742490	cg19746565			0.00659202	0.000197853	0.96828	0.973835	0.968059	0.961365
chr7	28682946	28682950	cg16756589	NM_004904;NM_182899;NM_182898	CREB5;CREB5;CREB5	0.00202596	0.000351714	0.961013	0.968496	0.964455	0.956056
chr1	224621832	224622857	cg17138785	NM_001115113;NM_025160	WDR26;WDR26	0.0310283	0.000711218	0.0642918	0.0564048	0.0655335	0.0687914
chr19	46273432	46274455	cg23696132	NM_001081560;NM_175875;NM_001081563;NM_001081562;NM_004409	DMPK;SIX5;DMPK;DMPK;DMPK	0.000361509	2.35e-05	0.0343871	0.0251542	0.0321843	0.0373859
chr20	2308777	2308990	cg20306032	NM_003245	TGM3	0.0277802	0.00084552	0.952314	0.944306	0.953639	0.956537
chr6	127439998	127441201	cg07279933	NM_032784	RSPO3	0.00315838	5.11e-05	0.0363874	0.0287554	0.0368607	0.0409508
chr12	131201110	131201391	cg11263393			0.00539731	0.000507531	0.0387928	0.0327721	0.037276	0.0449163
chr7	152373114	152374319	cg09560365	NM_005431	XRCC2	0.00026876	5.01e-05	0.0168435	0.0128541	0.0147472	0.0249907
chr7	8476096	8477031	cg00288806	NM_152745	NXPH1	0.0185478	0.000741518	0.0393103	0.0478358	0.0384779	0.035732
chr14	60557891	60559202	cg00017033	NM_022495;NM_022495	C14orf135;C14orf135	0.0193011	0.00095034	0.0389067	0.0352615	0.0400202	0.0473648
chr10	121767849	121767853	cg16051671			0.0924387	0.000152027	0.974362	0.977951	0.969449	0.96585
chr19	3932949	3933476	cg27601582	NM_170678	ITGB1BP3	0.00418201	0.000680059	0.0671087	0.0609222	0.0647263	0.0730206
chr19	54684830	54685192	cg16183516	NM_001146083;NM_001146082;NM_001146056;NM_024298	MBOAT7;MBOAT7;MBOAT7;MBOAT7	0.0156421	0.000625774	0.932886	0.944509	0.932699	0.93242
chr19	36544681	36544862	cg13930352	NM_152658;NM_173636;NM_001083961	THAP8;WDR62;WDR62	0.0275322	0.000788808	0.0484356	0.0390125	0.050743	0.051064
chr14	45603065	45603866	cg05152925	NM_002013;NM_020937;NM_002013	FKBP3;FANCM;FKBP3	0.00040333	0.000240037	0.0316575	0.0264989	0.0278391	0.0385405
chr12	56753703	56754828	cg16637254	NM_005419	STAT2	9.9e-05	0.000593208	0.0349888	0.0229734	0.0274442	0.034509
chr10	134161580	134161764	cg24547863	NM_001143757;NM_030626;NM_001143759;NM_001143758;NR_026559	LRRC27;LRRC27;LRRC27;LRRC27;LRRC27	1.88e-06	0.000242307	0.952775	0.964772	0.963457	0.954584
chr16	81726719	81727058	cg01439753	NM_030629;NM_198390	CMIP;CMIP	0.000324498	0.000156045	0.954217	0.961989	0.958442	0.950008
chr2	677099	677900	cg05664523	NM_152834	TMEM18	0.000139813	0.000186554	0.0438124	0.0368413	0.0387405	0.0488127
chr1	32228577	32229602	cg26392989	NM_001703	BAI2	0.0244683	0.000429394	0.0329248	0.0295122	0.0346092	0.0414435
chr2	64995543	64995547	cg06836181			0.00299775	0.000298319	0.0553659	0.0476799	0.0527246	0.0595032
chr5	64334487	64334491	cg11190987			0.00379963	0.000815865	0.967791	0.976478	0.970979	0.964658
chr2	33171332	33172004	cg27072387	NM_206943	LTBP1	0.000101449	5.91e-05	0.0333903	0.0285787	0.0296287	0.0402542
chr2	97193172	97193690	cg14515424			8.1e-05	0.000304448	0.0390958	0.027449	0.0318874	0.0389413
chr19	56909005	56909009	cg02292129			0.000441561	0.000212137	0.975351	0.982442	0.979925	0.9708
chr11	17099401	17099690	cg22336633	NM_001017	RPS13	0.00149349	0.000411628	0.0490324	0.040665	0.0455946	0.0522973
chr18	44702543	44702898	cg13471184	NM_016097;NM_016097	IER3IP1;IER3IP1	0.00317369	0.000394425	0.0355155	0.0256431	0.03261	0.0372706
chr19	20149682	20150507	cg06672317	NM_001077349;NM_033196;NM_033196	ZNF682;ZNF682;ZNF682	0.000879604	6.1e-05	0.0334275	0.028457	0.0318129	0.0400443
chr11	3013307	3014520	cg25882842	NM_005969	NAP1L4	0.00183514	0.000154009	0.0306573	0.0253845	0.0284215	0.0369381
chr11	67035963	67035967	cg09688579	NM_001619	ADRBK1	0.0156806	0.000266239	0.0309167	0.0244792	0.0320185	0.0359229
chr7	148892365	148892494	cg26610805	NM_003575	ZNF282	0.00344535	0.00079209	0.0351034	0.0239659	0.0315301	0.0352601
chr1	205718898	205719206	cg04873517	NM_022731;NM_022731	NUCKS1;NUCKS1	0.0258718	0.000597635	0.0294398	0.0265302	0.0308327	0.0377175
chr11	57004917	57004936	cg15355388	NR_027991;NM_005161;NM_005161	APLNR;APLNR;APLNR	0.00267363	0.000436647	0.0359703	0.0302966	0.0333835	0.041472
chr6	151561665	151562636	cg17543885	NM_005100	AKAP12	0.00898094	0.000471526	0.0534518	0.049815	0.0530474	0.0609894
chr16	54968781	54969708	cg27327911			0.000399181	3.04e-05	0.0370201	0.0331875	0.035165	0.0443616
chr17	62971333	62972360	cg04443039	NR_026903	FLJ32065	0.0482366	0.000507328	0.0361452	0.0330826	0.0383121	0.0442166
chr14	31495425	31496030	cg00764470	NM_007077;NM_014574;NM_014574;NM_001083893;NM_001083893;NM_001128126	AP4S1;STRN3;STRN3;STRN3;STRN3;AP4S1	0.02562	0.000577812	0.0402205	0.0349614	0.0416123	0.0460919
chr15	56657278	56657993	cg26660547	NM_198524	TEX9	0.0117004	0.000724749	0.056913	0.0494252	0.0569097	0.0605351
chr8	8751323	8751500	cg16169361	NM_004225	MFHAS1	0.00204198	0.00071406	0.0443331	0.04048	0.0412288	0.0515867
chr13	23930652	23930656	cg27149875	NM_014363	SACS	0.000215351	0.0002743	0.960301	0.967801	0.965142	0.9567
chr14	27067370	27067709	cg18468511	NM_002515;NM_006491;NM_006489	NOVA1;NOVA1;NOVA1	0.0102297	0.000116034	0.0564757	0.0489	0.0575728	0.0599632
chr3	125238506	125239415	cg12371681	NM_003794	SNX4	0.0155497	0.00031076	0.034049	0.0285418	0.0350279	0.0396019
chr19	39935855	39936308	cg19468022	NM_003169;NM_001111020;NM_001130825;NM_001130824	SUPT5H;SUPT5H;SUPT5H;SUPT5H	0.00646323	0.00019879	0.0213405	0.0143889	0.0208804	0.0254118
chr13	50654647	50654673	cg22579950	NR_002612	DLEU2	0.00102225	8.86e-05	0.0454875	0.0391646	0.043715	0.0501512
chr17	29235810	29235814	cg27606337			0.000743069	0.000650383	0.969693	0.978546	0.973605	0.967568
chr20	21376919	21376923	cg17398677	NM_033176	NKX2-4	0.0175175	0.000509344	0.0694313	0.0655662	0.070008	0.0765093
chr5	35617685	35618385	cg24675098	NM_024867;NM_144722	SPEF2;SPEF2	0.00268246	0.000181475	0.033752	0.0244694	0.0324725	0.0354122
chr2	119980581	119981962	cg05270572	NM_182915;NM_001008410;NM_018234	STEAP3;STEAP3;STEAP3	0.0389424	0.000382651	0.0315285	0.025361	0.0336462	0.036268
chr4	156680398	156681477	cg06217494	NM_000857	GUCY1B3	0.00743415	0.000587258	0.0310046	0.0248974	0.0301506	0.0358033
			cg25185881	NM_000857	GUCY1B3	0.0119942	0.000317628	0.0263421	0.0217264	0.0270076	0.0291933
chr15	68128631	68128635	cg21548719			0.0397211	0.000584215	0.0310019	0.0263953	0.0324951	0.0372919
chr1	41249189	41249585	cg09674251	NM_172163;NM_004700	KCNQ4;KCNQ4	4.15e-05	0.000576983	0.0252959	0.0144367	0.0182086	0.021944
chr5	24644876	24645489	cg14730815	NM_006727	CDH10	0.0690099	0.000540871	0.0440977	0.0371168	0.0472552	0.0478589
chr11	75236906	75237937	cg02432528	NM_030792	GDPD5	0.000141022	4.98e-05	0.036748	0.0304542	0.0331747	0.0411473
chr12	106751646	106752008	cg07385832	NM_001160708;NM_018082	POLR3B;POLR3B	0.00842526	0.00088995	0.060481	0.0511854	0.0593739	0.0618531
chr11	829614	829785	cg16570157	NM_173584	EFCAB4A	0.0596515	0.000852568	0.0332417	0.0256073	0.0361816	0.0358081
chr5	6713432	6714657	cg18101367	NM_006999	POLS	0.00139023	0.000348998	0.0454409	0.0372481	0.0427621	0.0478072
chr19	12551138	12552135	cg14132357	NM_005815	ZNF443	0.00929968	0.000230543	0.0383691	0.0334805	0.0389764	0.0440188
chr15	52820477	52821015	cg23287547	NM_000259;NM_001142495	MYO5A;MYO5A	0.0904953	0.000783132	0.0443674	0.0384417	0.0477231	0.0489127
chr18	4455335	4455864	cg21053831			0.0284936	0.000243843	0.0354145	0.0284767	0.0370356	0.0389307
chr3	134125324	134125872	cg16909408			0.0176578	0.000889752	0.0386906	0.0335647	0.0395612	0.0440177
chr18	19179946	19180922	cg16139199	NM_052911	ESCO1	0.00441487	0.000163589	0.0275966	0.0247697	0.0268514	0.0351926
chr15	89877537	89878454	cg05538151	NM_001126131;NM_002693	POLG;POLG	0.00380942	0.000239002	0.0403325	0.0358413	0.0397078	0.0462599
chr1	114695693	114696700	cg09177131	NM_205848;NM_205848	SYT6;SYT6	0.0015684	0.000112209	0.0197234	0.0148526	0.0179279	0.0252569
chr5	130847960	130847964	cg17578380	NM_001164388;NM_001164386;NM_001164390;NM_001164389;NM_001164387;NM_016340	RAPGEF6;RAPGEF6;RAPGEF6;RAPGEF6;RAPGEF6;RAPGEF6	0.0504352	0.000457433	0.958995	0.953178	0.961606	0.963537
chr6	111574730	111574734	cg20030545			0.0270756	0.0006469	0.977299	0.9824	0.976012	0.972053
chr16	30021694	30024076	cg16626327	NM_003586	DOC2A	0.00254419	0.000365575	0.0310257	0.0236486	0.0296304	0.0339485
chr20	13200683	13202227	cg14060111	NM_080826	ISM1	0.00867555	0.000259142	0.0302452	0.0204567	0.0298783	0.0307267
			cg15015034	NM_080826	ISM1	0.00150821	0.000101629	0.0239085	0.0204459	0.0227163	0.0280603
chr12	72057379	72057995	cg15275019	NM_031435;NM_144982;NM_144982	THAP2;ZFC3H1;ZFC3H1	3.79e-06	0.000184247	0.0256675	0.0160523	0.016961	0.0263197
chr7	6676628	6676834	cg05031240			0.0107467	8.53e-05	0.0342157	0.0268518	0.0358412	0.0370949
chr1	110090949	110091226	cg07502066	NM_006496	GNAI3	0.00655031	0.000711487	0.0270238	0.0199817	0.0258359	0.0301789
chr3	183353801	183354817	cg05197962	NM_017644	KLHL24	0.0015733	9.31e-05	0.0383817	0.0330584	0.0377626	0.0432545
chr15	31618602	31619401	cg17010968	NM_015995	KLF13	0.01021	0.000377351	0.0336122	0.025283	0.0340517	0.0354045
chr11	122855460	122855724	cg14443558			0.0264327	0.000102727	0.0356977	0.0346493	0.0379756	0.0446759
chr8	145742911	145743122	cg15857475	NM_004260;NM_014665	RECQL4;LRRC14	0.00080031	0.000318859	0.0208699	0.0155436	0.0172595	0.0255061
chr6	31801681	31803380	cg22988444	NM_001040437;NR_002745;NM_001040438	C6orf48;SNORD48;C6orf48	0.00108869	0.000253516	0.0366728	0.0304455	0.03478	0.0403933
chr1	153918284	153918718	cg09139790	NM_014856	DENND4B	0.020872	0.000200982	0.0395808	0.0339281	0.0409946	0.0438174
chr5	135468608	135469117	cg02352653	NM_001001420;NM_005903;NM_001001419;NR_026763	SMAD5;SMAD5;SMAD5;SMAD5OS	0.00328342	5.59e-05	0.0338305	0.0282286	0.0341075	0.0381115
chr17	72426838	72428978	cg10924077	NM_018653;NM_022036	GPRC5C;GPRC5C	0.0668421	0.000247706	0.0484509	0.0435535	0.051743	0.0534292
chr8	90769510	90769712	cg15054260	NM_003821	RIPK2	0.00252519	0.000624843	0.0280877	0.0231535	0.0262563	0.0330112
chr11	95522510	95524044	cg09877105	NM_144664;NM_014679	FAM76B;CEP57	0.000780049	0.000355279	0.019689	0.0125159	0.0162166	0.0222741
chr15	81109235	81109239	cg09579081	NM_018689	KIAA1199	0.00947047	0.000141152	0.973321	0.97896	0.972867	0.969205
chr3	44038988	44040813	cg27606567			0.000673154	0.000343003	0.0329621	0.028773	0.0300311	0.0384846
			cg19444609			0.000545154	0.000473208	0.0272334	0.0240997	0.0246663	0.0304682
chr17	65713587	65714532	cg14053257	NM_015462	NOL11	0.00202423	0.00087521	0.0377969	0.0311941	0.0347518	0.0409039
chr12	4156980	4156984	cg18603788			0.0961117	0.000705159	0.974551	0.978534	0.970385	0.968883
chr2	157292953	157292957	cg26686439	NM_000408;NM_001083112;NM_000408	GPD2;GPD2;GPD2	0.0102254	0.00030814	0.0327922	0.0287845	0.0326971	0.0384121
chr11	64888603	64889195	cg19313758	NM_001997;NM_004927	FAU;MRPL49	0.0176082	0.000389754	0.03457	0.0298181	0.0352948	0.0394112
chr17	26971807	26972482	cg19826802	NM_014680	KIAA0100	0.0275808	0.000226002	0.0326214	0.0259002	0.0345049	0.0354643
chr7	28838084	28838236	cg21159940	NM_004904;NM_182899;NM_001011666;NM_182898	CREB5;CREB5;CREB5;CREB5	0.0290455	0.000456868	0.964114	0.967035	0.962773	0.957479
chr19	10654288	10654948	cg04280677	NM_032885	ATG4D	0.0210835	0.000469904	0.0268901	0.021833	0.0272571	0.031375
chr2	42396141	42396997	cg09256517	NM_019063;NM_001145076	EML4;EML4	0.00548813	0.000756437	0.0312318	0.0277994	0.0298444	0.0373182
chr19	41168316	41169218	cg20118557			0.000267721	0.000180681	0.0302455	0.023643	0.0263324	0.0331317
chr19	39970819	39971656	cg26486113	NM_001001563	TIMM50	0.00508422	0.00080266	0.0301444	0.0206665	0.0281359	0.0301248
chr19	19778984	19780138	cg18859544	NM_033204	ZNF101	0.0064621	0.000118402	0.031522	0.0285837	0.0320842	0.0379246
chr17	28562472	28563302	cg27569822	NM_001045	SLC6A4	0.0312488	0.000446191	0.0367149	0.0321191	0.0383618	0.0414478
chr20	39312067	39312604	cg06665391			3.28e-05	2.15e-05	0.0291378	0.022546	0.0251886	0.0318183
chr10	11206770	11207017	cg12178980	NM_001025076;NM_006561;NM_001025077;NM_001083591	CUGBP2;CUGBP2;CUGBP2;CUGBP2	0.0572865	0.000386164	0.0256361	0.0205577	0.0280442	0.0298176
chr8	65282183	65282509	cg04620418			0.0143605	0.000566499	0.0476576	0.0432819	0.0474889	0.0525413
chr12	117798746	117799085	cg04883903	NM_000620	NOS1	0.0136984	0.00059018	0.0309839	0.0217788	0.0307717	0.0307985
chr19	11529131	11529566	cg25563233	NM_001161616;NM_001035223	RGL3;RGL3	0.00264094	0.000553189	0.0238288	0.0203099	0.0218296	0.0294698
chr12	110152131	110152588	cg18593915	NM_032829;NM_032829	C12orf34;C12orf34	0.021824	0.000499758	0.0202292	0.0153623	0.0210382	0.0245203
chr2	170440951	170441538	cg14506616	NM_004792	PPIG	0.000856226	0.00092629	0.0468597	0.0390091	0.0429042	0.048164
chr5	72143788	72144866	cg10650870	NM_002270;NM_153188	TNPO1;TNPO1	0.00435553	0.000673336	0.035953	0.0280271	0.034158	0.037107
chr8	87526525	87526957	cg19078186	NM_003909	CPNE3	0.00627188	0.000763262	0.0278077	0.0192832	0.0262811	0.0282631
chr3	138312632	138313395	cg18047509	NM_024491	CEP70	0.00183928	6.35e-05	0.0264921	0.0213668	0.0254067	0.0303291
chr17	41149983	41150873	cg12556991	NM_000988;NM_000988	RPL27;RPL27	0.000239999	0.000310942	0.0258116	0.0207896	0.021848	0.0297322
chr20	21106546	21107115	cg09698166	NM_001163022;NM_001163022;NM_001163023;NM_018474;NM_001163023	PLK1S1;PLK1S1;PLK1S1;PLK1S1;PLK1S1	0.0121769	0.000693222	0.0408526	0.0356085	0.039797	0.0445503
chr5	52285128	52285562	cg15676241	NM_002203;NM_002203	ITGA2;ITGA2	0.000145691	0.000146371	0.035603	0.030763	0.0320204	0.0396592
chr19	46388785	46389468	cg17085299	NM_015649	IRF2BP1	0.000700548	0.000800282	0.0357114	0.0284525	0.0310439	0.0373481
chr7	45039663	45040323	cg00677811	NM_031443;NM_001167935;NM_001167934;NR_030770	CCM2;CCM2;CCM2;CCM2	0.0101457	0.000128497	0.0197721	0.013996	0.0198565	0.022887
chr6	26216904	26217214	cg04808283	NM_003518;NM_021052	HIST1H2BG;HIST1H2AE	0.00162746	0.000788267	0.0180911	0.0140874	0.0157899	0.0229536
chr19	42364659	42365026	cg03477476	NM_001022	RPS19	0.00482118	0.000799965	0.0220694	0.0161787	0.0201532	0.0249488
chr16	89940309	89940633	cg06919568	NM_014972	TCF25	0.0508895	0.000628289	0.0222188	0.0184961	0.0233615	0.0272351
chr16	31153845	31153873	cg16229412	NM_173502	PRSS36	0.0115816	0.000309322	0.0233988	0.0199202	0.0243813	0.0286288
chr12	83080679	83081391	cg14990262	NM_152588	TMTC2	0.0257764	0.000375234	0.0271215	0.0235772	0.0286078	0.0322644
chr1	208083911	208084257	cg27566858	NM_001025109;NM_001773	CD34;CD34	0.00451211	0.000713775	0.04938	0.0464796	0.0483346	0.0551511
chr10	14996183	14996665	cg14369264	NM_001033855;NM_022487;NM_001033858;NM_001033857	DCLRE1C;DCLRE1C;DCLRE1C;DCLRE1C	0.0246609	0.000122428	0.0279701	0.0235081	0.0297606	0.0321453
chr2	189156872	189157176	cg07828741	NM_016315	GULP1	0.0316257	0.000340503	0.035655	0.0319764	0.0373802	0.040598
chr19	18392247	18392996	cg20957975	NM_005354	JUND	0.0274556	0.000653217	0.0258959	0.0190512	0.0272044	0.0276708
chr9	96213187	96213520	cg20347705	NM_198841;NM_014612	FAM120AOS;FAM120A	0.0255007	0.000481748	0.0300462	0.0268491	0.0309936	0.0354365
chr4	77869588	77870315	cg09691861	NM_018243	2014-09-11	0.000334054	0.000123069	0.0272014	0.0221015	0.0252259	0.0306754
chr13	78271380	78271896	cg24038780	NM_001040153	SLAIN1	0.000140909	2.09e-05	0.028851	0.0233752	0.0268201	0.0319314
chr6	34393328	34394100	cg11061603	NM_001014	RPS10	0.00669616	1.13e-05	0.029382	0.0248055	0.0308373	0.0333233
chr10	89430270	89430274	cg15907965	NM_004670;NM_001015880	PAPSS2;PAPSS2	0.0535611	0.000280417	0.980808	0.986013	0.978233	0.977524
chr5	179285189	179285253	cg04984920	NM_001017987;NM_016175	C5orf45;C5orf45	0.00129186	0.00041438	0.0264213	0.0226644	0.0238356	0.031142
chr14	23025979	23026175	cg20244759			0.00488327	8.06e-05	0.0283117	0.0204079	0.02887	0.0284659
chr17	58212419	58213514	cg16400802			0.00648915	0.000690629	0.0287662	0.0203267	0.0271964	0.0274221
chr22	36019250	36019634	cg06849977	NM_203377	MB	0.0035352	0.0002015	0.0220521	0.018606	0.0211293	0.027013
chr5	78907940	78908738	cg19492117	NM_001114394;NM_001114393;NM_001114394;NM_173797	PAPD4;PAPD4;PAPD4;PAPD4	0.00172143	0.000961323	0.0343138	0.0314766	0.0319239	0.0398484
chr11	62495465	62496450	cg02383160	NM_173810	TTC9C	0.00144765	0.000157382	0.0247015	0.0175009	0.0233809	0.0258169
chr1	25943788	25944104	cg05625889	NM_020379;NM_020379	MAN1C1;MAN1C1	0.00360928	0.000705996	0.0178011	0.0136096	0.0157838	0.021886
chr2	109065125	109065512	cg22681281	NM_181453;NR_028063	GCC2;GCC2	0.000616554	0.000126835	0.0295799	0.0230837	0.0280817	0.0312784
chr9	138798461	138798998	cg13932375	NM_015447	CAMSAP1	0.0027309	0.000282071	0.0199893	0.0159445	0.0188436	0.0240863
chr18	77711866	77712295	cg00684757	NM_025078;NM_001146343;NM_001146345	PQLC1;PQLC1;PQLC1	0.00651415	0.000221603	0.0229802	0.0163267	0.0228281	0.0244201
chr17	2658615	2659479	cg08457011			0.000326884	7.93e-05	0.0300511	0.0249852	0.0280926	0.0330393
chr2	106361648	106362549	cg05588658	NM_003581;NM_001004722	NCK2;NCK2	0.0400067	0.000750767	0.0155467	0.0119023	0.0174447	0.0199274
chr10	16859844	16860142	cg16754967	NM_152724;NM_012425	RSU1;RSU1	0.0197228	0.000980544	0.0239745	0.0185373	0.0236665	0.026555
chr11	126080926	126082002	cg01999479	NM_001144827;NM_032795;NM_024556	RPUSD4;RPUSD4;FAM118B	0.00732776	6.83e-05	0.0197281	0.0152936	0.020069	0.023253
chr7	100815483	100815487	cg01708552	NM_198571	C7orf52	0.00691601	0.00093632	0.0330057	0.0296612	0.0318128	0.0376196
chr19	6768008	6768024	cg12024969	NM_005490	SH2D3A	0.00677238	0.000678699	0.0204639	0.0136275	0.0190148	0.0215461
chr14	61789464	61790039	cg25562834	NM_006255	PRKCH	0.000304239	1.02e-06	0.0198608	0.0171405	0.0199428	0.0250458
chr19	36706078	36706263	cg26525950	NM_152477;NM_001099638;NM_001099639;NM_007145;NM_001042474	ZNF565;ZNF146;ZNF146;ZNF146;ZNF565	0.00518414	0.00037514	0.0285149	0.0258478	0.0277458	0.0337014
chr16	29756949	29757463	cg09638208	NM_175900;NM_175900	C16orf54;C16orf54	0.000550441	0.000356203	0.0235771	0.0158815	0.0199297	0.0236835
chr16	30194414	30194905	cg03691812	NM_007074	CORO1A	0.00313466	0.000167673	0.0157272	0.0128054	0.0148445	0.0205673
chr4	142141190	142142440	cg19553056	NM_014487;NM_014487	ZNF330;ZNF330	0.000835931	0.000165734	0.029545	0.0249253	0.0276794	0.0326389
chr15	91642907	91643744	cg21110939	NM_001167580;NM_014848	SV2B;SV2B	0.0312188	7.91e-05	0.0194815	0.0177277	0.0216945	0.0254386
chr1	100598157	100598755	cg23106864	NM_194292;NM_194292;NM_019083	SASS6;SASS6;CCDC76	0.000881535	0.000548339	0.0208924	0.0176689	0.0182871	0.025366
chr19	17829970	17830153	cg26335048	NM_018174	MAP1S	0.0118123	0.000560939	0.0278599	0.0227819	0.0278704	0.0304383
chr16	21963793	21964794	cg00810945	NM_003366	UQCRC2	0.000884845	0.000462316	0.0281878	0.0255465	0.0258443	0.0331237
chr1	113161294	113162075	cg02661426	NM_006135;NM_017744;NM_138728;NM_138727;NM_138729	CAPZA1;ST7L;ST7L;ST7L;ST7L	0.0845132	0.000102836	0.0354492	0.0327097	0.0385514	0.0402749
chr5	107717628	107718302	cg02752802	NM_001163315	FBXL17	0.00194226	0.00021066	0.0212681	0.0159829	0.0200288	0.0235183
chr1	101360369	101361428	cg06966277	NM_001144884;NM_001439;NM_001033025;NM_133496	SLC30A7;EXTL2;EXTL2;SLC30A7	0.00421787	0.000621027	0.0238782	0.0196489	0.0222584	0.0271685
chr1	49242614	49243474	cg07790169	NM_032785;NM_024603	AGBL4;BEND5	0.0887799	5.23e-05	0.0161378	0.0130887	0.0205803	0.0205416
chr11	125495580	125496647	cg02121704	NM_001274;NM_001114121;NM_001114122;NM_001114121;NM_001114122	CHEK1;CHEK1;CHEK1;CHEK1;CHEK1	0.000525202	0.00047948	0.0220642	0.0147068	0.0184	0.0216116
chr7	86848749	86849543	cg20305142	NM_024315;NM_024315	C7orf23;C7orf23	0.00032088	0.000598685	0.02013	0.0145627	0.0164764	0.021907
chr3	172468155	172469119	cg05294250			0.0010289	2.22e-05	0.0276979	0.0217101	0.0273018	0.0290245
chr1	167503220	167503224	cg04127825			0.00225246	0.00093401	0.0239117	0.0184905	0.0212346	0.0258009
chr19	8408046	8408339	cg04744134	NM_198471;NM_198471	KANK3;KANK3	0.00115643	0.000324432	0.0240514	0.017854	0.0217675	0.0251502
chr1	161500439	161501029	cg23027754			0.0005756	0.000225037	0.0227002	0.0172204	0.020084	0.0245032
chr22	28197089	28197798	cg26099061	NM_002430;NM_002430	MN1;MN1	0.00798398	0.000362189	0.0225489	0.0205098	0.0225607	0.0277037
chr4	128553667	128554329	cg21951594	NM_015693;NM_015693	INTU;INTU	0.00110656	0.00014661	0.0185786	0.0114088	0.0172437	0.0169693
chr6	31705961	31705990	cg04789495			0.000730114	0.000429019	0.0253036	0.0181768	0.0226546	0.0250975
chr11	119019843	119019847	cg04410834	NM_001142505;NM_022169;NM_022169	ABCG4;ABCG4;ABCG4	0.00288225	0.000524253	0.0331493	0.0285728	0.0316524	0.0356967
chr2	237145139	237145777	cg19324714	NM_212556	ASB18	0.000323395	0.000149607	0.0169645	0.0125812	0.0143885	0.0197006
chr12	116970854	116971502	cg14780004	NR_027345;NR_027346	NCRNA00173;NCRNA00173	0.000726156	9.12e-05	0.0177936	0.0129019	0.0164189	0.0200179
chr16	15737174	15737575	cg22874960	NM_001143979;NM_001143979;NM_014647	NDE1;NDE1;KIAA0430	0.00393838	0.000137313	0.0252973	0.0195955	0.0249968	0.0267074
chr4	41215652	41216884	cg22718729	NM_004307;NM_173075;NM_001166050	APBB2;APBB2;APBB2	0.00219982	0.000559778	0.0208232	0.0171079	0.0190457	0.0241978
chr6	44281747	44282151	cg05920345	NM_020745	AARS2	0.0062812	0.000614677	0.976277	0.980451	0.977559	0.973382
chr4	123653521	123654129	cg17338352	NR_024041;NM_152618	LOC729338;BBS12	0.00187475	0.000718141	0.0432025	0.0395467	0.0412847	0.0466015
chr15	89904746	89905306	cg15808723			0.00282759	0.000959541	0.0210815	0.0177038	0.0189799	0.024651
chr19	46087773	46088452	cg16649048	NM_001017989;NM_025136	OPA3;OPA3	0.00414113	0.000840199	0.0168781	0.0120109	0.0153803	0.0189208
chr8	53626934	53627371	cg07611812	NM_014781;NM_001083617	RB1CC1;RB1CC1	0.000168083	7.53e-05	0.0274733	0.0206014	0.0244496	0.0272595
chr2	129074980	129075486	cg20231940	NM_004807	HS6ST1	3.18e-05	4.59e-05	0.0183109	0.0131422	0.015561	0.0200043
chr16	70834943	70835405	cg02560808	NM_018052	VAC14	0.0457658	0.000635496	0.0220428	0.0210027	0.0233496	0.0278505
chr9	115512528	115513822	cg12063910	NM_001012994	SNX30	0.00802043	0.000168016	0.0248179	0.021679	0.025215	0.0285041
chr8	77912324	77913323	cg25202404	NM_001079867;NM_000318	PXMP3;PXMP3	0.00315892	0.000335264	0.0230087	0.0172068	0.0218068	0.024028
chr1	151584649	151585364	cg22682031	NM_030918	SNX27	0.00127891	0.000108077	0.0190731	0.0145165	0.0177016	0.0212898
chr6	32806004	32806701	cg11439192	NM_018833;NM_000544	TAP2;TAP2	0.0147216	0.000515288	0.0201003	0.0141536	0.0203562	0.0209218
chr12	63328156	63328160	cg10124287	NM_020700	PPM1H	0.00385895	0.000963052	0.020491	0.0159148	0.0186283	0.0226787
chr11	102366332	102366336	cg04858994			0.08206	0.000231409	0.0172495	0.014603	0.0201524	0.0213498
chr1	20208965	20209463	cg16114773	NM_015207	OTUD3	0.0411447	0.000329919	0.0243885	0.0227502	0.0258985	0.029402
chr3	134204112	134205509	cg06337037	NM_001042383;NM_015391;NR_024401;NM_001042400;NR_024400;NM_001042384;NM_025180	CEP63;ANAPC13;ANAPC13;CEP63;ANAPC13;CEP63;CEP63	0.0166911	0.000514947	0.0336615	0.0288451	0.0341522	0.035495
chr6	30640293	30641222	cg07917843	NM_001164239;NM_003587	DHX16;DHX16	0.000228778	1.56e-06	0.0168662	0.0131368	0.0168131	0.0196509
chr18	24129264	24129679	cg12851609	NM_198991;NM_001136205;NM_001142730	KCTD1;KCTD1;KCTD1	0.0415116	0.000839553	0.0228486	0.0209817	0.0238546	0.0274574
chr1	40996994	40997553	cg16904090	NM_152373;NM_152373	ZNF684;ZNF684	0.0468055	0.000118722	0.0307368	0.0298091	0.0325228	0.0362617
chr4	2538932	2539408	cg01010512			0.000240509	0.000574469	0.0206946	0.0164917	0.0175574	0.0228939
chr17	68164782	68166243	cg13432451	NM_000891	KCNJ2	0.0049352	0.000398999	0.023291	0.0198191	0.0227908	0.0261775
chr19	51611222	51611931	cg16576664	NM_145232	CTU1	0.0145291	0.000107101	0.0268528	0.0246276	0.0278657	0.030977
chr2	227663032	227663723	cg00820208	NM_005544	IRS1	0.0507493	0.000152848	0.0270779	0.0240024	0.0292777	0.0302773
chr3	128967943	128968636	cg19076513	NM_016128	COPG	0.00246746	0.000515084	0.0329943	0.0292821	0.031739	0.0354884
chr1	2125977	2126778	cg09278885	NM_001146310;NR_024445;NM_182533	C1orf86;LOC100128003;C1orf86	0.000122473	0.000995226	0.0255619	0.0193615	0.0218779	0.023936
chr20	43538178	43538938	cg03839625	NM_001124756	PABPC1L	0.00279827	0.000318826	0.020484	0.0166025	0.0196523	0.0227571
chr3	129033602	129033895	cg16600119			0.00275967	0.00023683	0.0196512	0.0153395	0.018551	0.0214913
chr21	44298957	44300014	cg22624212	NM_018669;NM_033661	WDR4;WDR4	0.000330884	0.000846174	0.0198259	0.0158688	0.0164085	0.0220184
chr19	48248529	48249129	cg08473138	NM_015710	GLTSCR2	0.00401266	0.000742324	0.0406031	0.0380948	0.0393754	0.0441333
chr3	171757784	171758198	cg16541340	NM_022763;NM_001135095	FNDC3B;FNDC3B	0.00783986	0.000836048	0.0216926	0.0175349	0.0209242	0.0235289
chr1	180471247	180472356	cg06745235	NM_032360;NM_032360	ACBD6;ACBD6	0.0021437	0.000722221	0.0242952	0.0203382	0.0225439	0.0262637
chr1	3447346	3447742	cg03547631	NM_001409	MEGF6	0.044004	0.000449381	0.0216434	0.0189324	0.0228576	0.0248491
chr4	1283163	1283167	cg05518543	NM_005882;NM_001017405	MAEA;MAEA	0.0930659	0.00090462	0.0129011	0.0110175	0.0148763	0.0169228
chr5	64919807	64920947	cg10186232	NM_001093755;NM_001656;NM_024941;NM_033228;NM_033227;NR_003545;NM_001093756	C5orf44;TRIM23;C5orf44;TRIM23;TRIM23;C5orf44;C5orf44	0.00105816	5.46e-05	0.0118695	0.00850359	0.0107966	0.0143396
chr6	108880959	108881882	cg02060698	NM_001455;NM_201559	FOXO3;FOXO3	0.000517472	9.46e-05	0.0140184	0.00953163	0.0125367	0.0152167
chr4	123843734	123844566	cg19433065	NM_145207;NM_145207;NM_007083;NM_198041	SPATA5;SPATA5;NUDT6;NUDT6	0.0143753	0.000277334	0.024337	0.0220632	0.0246625	0.0275486
chr10	30637831	30638505	cg00925871	NM_018109	MTPAP	0.0441166	0.000352805	0.0150022	0.0133862	0.0164955	0.0187325
chr19	38182771	38183978	cg22521696	NM_152605;NM_152605	ZNF781;ZNF781	0.0213806	3.82e-05	0.0200291	0.0165282	0.0216448	0.0218683
chr3	157827680	157828292	cg10457895	NM_016625	RSRC1	0.00385277	0.000167406	0.010745	0.0076188	0.0104399	0.0128836
chr3	150263351	150264737	cg01954683	NM_014445;NM_032025	SERP1;EIF2A	0.000699784	0.000335297	0.0142187	0.010926	0.0125462	0.0161826
chr12	6643543	6643749	cg03400107	NM_002046	GAPDH	0.00410265	0.000243465	0.013527	0.0102962	0.0129883	0.0155405
chr12	56842690	56843598	cg02504457	NM_003920	TIMELESS	0.00993496	0.000827691	0.0114436	0.00990754	0.0113115	0.0150572
chr10	99894662	99894915	cg11883161	NM_014472	C10orf28	0.00047664	0.000440863	0.0220703	0.0169387	0.0196975	0.0220232
chr19	46195926	46196293	cg05907386	NM_001163377;NM_001163377;NM_017659;NM_177542;NM_017659;NM_004597	QPCTL;QPCTL;QPCTL;SNRPD2;QPCTL;SNRPD2	0.00217874	0.000676	0.0215094	0.0174985	0.0202628	0.0224623
chr3	151986797	151987546	cg10321266	NR_027038;NM_021038;NR_027037;NM_207292	LOC401093;MBNL1;LOC401093;MBNL1	0.0279803	0.000405407	0.0129948	0.0123747	0.0136875	0.0173141
chr6	24720816	24720820	cg00805381	NM_030939	C6orf62	0.0492001	0.000883552	0.0153827	0.0134426	0.0163826	0.0183551
chr8	144815647	144816794	cg05425877	NM_198488	FAM83H	0.00356216	0.000796884	0.0143319	0.0116043	0.0132007	0.0162515
chr22	38240257	38240634	cg19070798	NM_138797;NR_030395	ANKRD54;MIR658	0.00119175	0.000380324	0.010905	0.00818176	0.00948937	0.0128229
chr8	27132084	27132369	cg05996169			0.0188109	0.000610499	0.0132547	0.0156523	0.012842	0.0112884
chr2	39005449	39005650	cg07959896	NM_024775	GEMIN6	0.00148	0.000310898	0.011406	0.0086724	0.0100747	0.0127681
chr9	35102782	35103432	cg01253107	NM_013442	STOML2	0.00024465	1.62e-05	0.00909339	0.00645461	0.00839703	0.0105501
chr4	95128659	95129405	cg15270772	NM_020159;NM_001128430;NM_001128429	SMARCAD1;SMARCAD1;SMARCAD1	0.000134874	2.09e-05	0.0070322	0.00561985	0.00635349	0.00969067
chr10	7451820	7453331	cg26076412	NM_001029880	SFMBT2	0.0161861	0.000586663	0.0122042	0.00982325	0.0121328	0.0138646
chr3	37035156	37035401	cg14598950	NM_001167617;NM_001167619;NM_014805;NM_001167618;NM_001167619;NM_001167617;NM_000249;NM_001167618	MLH1;MLH1;EPM2AIP1;MLH1;MLH1;MLH1;MLH1;MLH1	0.0220158	0.000583005	0.00891309	0.0066075	0.00927304	0.0103936
chr3	178789224	178790079	cg11313124	NM_152240;NM_022470	ZMAT3;ZMAT3	0.0535128	0.00080104	0.0107883	0.00852166	0.0118386	0.0122937
chr5	176873330	176873810	cg04110559	NM_030567	PRR7	0.0617079	0.00038407	0.00965603	0.00743679	0.0109872	0.0108919
chr6	30584243	30585550	cg21424801	NM_014046;NM_002714	MRPS18B;PPP1R10	0.00117458	0.000745907	0.0129519	0.0100662	0.0116875	0.0135052
chr8	95835056	95835799	cg02928029	NM_017864	INTS8	0.000391121	0.000164318	0.0120338	0.00878515	0.0108261	0.0121849
chr7	112758500	112758956	cg24343312	NR_024412;NR_015442	LOC401397;LOC401397	0.000200545	0.00011696	0.00679482	0.00432676	0.00570641	0.00762712
