# Supplementary material for: Interaction between prenatal pesticide exposure and a common polymorphism in the PON1 gene on DNA methylation in genes associated with cardio-metabolic disease risk—an exploratory study
Source: Clin Epigenetics. 2017 Apr 5;9:35. doi: 10.1186/s13148-017-0336-4 (PMC5382380; doi:10.1186/s13148-017-0336-4)
Supplement: Supplementary file 7 — Sig-DMPs overlapping with DMRs (model without interaction). For each DMP P values are given for the PON1 effect (P.Value.PON1) and exposure effect (P.Value.EXP). The mean beta values in each exposure group are listed. (XLSX 16 kb) [file 13148_2017_336_MOESM7_ESM.xlsx]

## Sheet: Blad1
Additional file 7: Sig-DMPs overlapping with DMRs (model without interaction).
ProbeID	Chrom	Start	End	RefSeq ID	Gene Name	P.Value.EXP1	P.Value.PON1	Beta_ExposedQQ	Beta_ExposedQR	Beta_UnexposedQQ	Beta_UnexposedQR
cg11480278	chr17	83580	83581	NM_006987	RPH3AL	0.000320987	0.0133413	0.425903	0.507272	0.329249	0.390547
cg19491207	chr2	1163049	1163050	NM_018968	SNTG2	0.000455592	0.00434026	0.541331	0.575209	0.47633	0.530592
cg00081729	chr1	240656736	240656737	NM_022469	GREM2	0.0007291	0.000792126	0.659998	0.694813	0.607469	0.660414
cg24953078	chr11	131878923	131878924	NM_001144059;NM_001048209;NM_001144058;NM_016522	NTM;NTM;NTM;NTM	0.000637335	0.0627288	0.470163	0.440073	0.524729	0.497682
cg21013431	chr18	3495888	3495889			8.62e-05	0.0202127	0.608632	0.622384	0.54392	0.586789
cg17172683	chr2	133343618	133343619	NM_001508	GPR39	0.000784402	0.0731834	0.68062	0.651136	0.722412	0.702237
cg24035447	chr6	48036613	48036614	NM_001013732	C6orf138	3.06e-05	0.000702601	0.0760456	0.0514151	0.118155	0.0828904
cg12689608	chr16	1130130	1130131	NM_001053;NR_027242;NM_001053	SSTR5;LOC146336;SSTR5	3.2e-05	0.0205406	0.670722	0.689819	0.634178	0.653489
cg00171459	chr7	5554214	5554215	NM_024963	FBXL18	0.000181553	0.00208253	0.702124	0.718857	0.663638	0.696853
cg25947970	chr3	186220483	186220484			0.000950878	0.000200513	0.55807	0.5775	0.525499	0.561621
cg08619455	chr16	31484416	31484417	NM_001042454;NM_015927;NM_001164719	TGFB1I1;TGFB1I1;TGFB1I1	0.000922373	0.0047416	0.851927	0.874841	0.823339	0.846828
cg14575656	chr6	26330583	26330584			0.000473483	0.0226571	0.20071	0.213217	0.162431	0.189373
cg12151942	chr3	156805786	156805787			0.000214823	0.054186	0.83301	0.851504	0.806849	0.818246
cg10045354	chr11	111169427	111169428	NM_001136105;NM_207429	C11orf93;C11orf92	0.000679563	0.0311595	0.734216	0.74647	0.702019	0.723898
cg17710804	chr1	36771844	36771845	NM_024676;NM_001162530	C1orf113;C1orf113	0.000108071	0.0398363	0.513468	0.521851	0.477988	0.499201
cg13621396	chr4	26861261	26861262	NM_001169118;NM_001169117;NM_020860	STIM2;STIM2;STIM2	0.000855977	0.000872598	0.854814	0.880742	0.838594	0.85406
cg22293823	chr11	116306374	116306375			0.000948255	0.00491829	0.830779	0.856888	0.815474	0.82624
cg04773645	chr2	242814519	242814520	NM_173821	C2orf85	0.0003763	0.000702131	0.816364	0.822351	0.781752	0.815716
cg20558612	chr7	19050135	19050136			0.000822232	0.0217969	0.852811	0.870571	0.831391	0.845376
cg18348142	chr12	47474054	47474055	NM_181847;NM_001143668	AMIGO2;AMIGO2	0.000108818	0.0340618	0.104116	0.0889897	0.125452	0.116104
cg14480831	chr14	102966807	102966808	NM_014844	TECPR2	0.000394183	0.0186817	0.712501	0.723328	0.687263	0.704481
cg05355411	chr8	70449271	70449272	NM_001128205;NM_015170;NM_001128206;NM_001128204	SULF1;SULF1;SULF1;SULF1	8.26e-06	0.0211205	0.830829	0.837169	0.801409	0.819132
cg10884662	chr15	75871802	75871803	NM_002833	PTPN9	0.00050337	0.0120954	0.108251	0.100054	0.135378	0.113103
cg17007164	chr2	6778798	6778799			0.000105752	0.0374899	0.811921	0.822725	0.788056	0.800143
cg01113073	chr6	155686867	155686868			0.000993276	0.0388002	0.821006	0.825301	0.792462	0.814042
cg26066560	chr7	2086332	2086333	NM_003550;NM_001013837;NM_001013836	MAD1L1;MAD1L1;MAD1L1	0.000972911	0.0625416	0.891348	0.90866	0.876446	0.881219
cg22981198	chr14	93754189	93754190	NM_001002860;NM_018167	BTBD7;BTBD7	0.000847327	0.0318058	0.916948	0.92645	0.89708	0.910487
cg21213952	chr2	100824701	100824702			0.000944486	0.00536362	0.921978	0.933596	0.907965	0.91841
cg19172665	chr4	144618119	144618120	NM_001168235	FREM3	0.000304393	0.00787991	0.948509	0.955091	0.930325	0.943665
cg25593022	chr3	190294628	190294629	NM_001167930;NM_001167931;NM_134470;NM_001167928;NM_002182;NM_001167929	IL1RAP;IL1RAP;IL1RAP;IL1RAP;IL1RAP;IL1RAP	0.000709875	0.0473374	0.939148	0.936654	0.960071	0.946387
cg02576915	chr1	40769669	40769670	NM_001852	COL9A2	0.000673579	0.000910532	0.890157	0.901234	0.87979	0.889849
cg14497841	chr9	129896883	129896884	NM_014636	RALGPS1	0.000922167	0.00790021	0.943115	0.95294	0.932179	0.941028
cg27523644	chr10	131214243	131214244			0.000298397	0.0046523	0.946531	0.957997	0.938127	0.943696
cg11864726	chr11	111319295	111319296			0.000990101	0.0612181	0.889819	0.896709	0.877106	0.884507
cg22655038	chr22	31477111	31477112	NM_134269;NM_006932;NM_134270	SMTN;SMTN;SMTN	0.000629886	0.0969889	0.0571078	0.0492077	0.0678345	0.0638884
cg12455300	chr5	40712757	40712758	NM_012382	TTC33	0.000893416	0.0900936	0.951988	0.961955	0.943854	0.946152
cg09766856	chr11	95232456	95232457			0.000884608	0.0776529	0.91376	0.924772	0.907054	0.907028
cg14286208	chr14	20903444	20903445	NM_001109997	KLHL33	0.000599622	0.0113593	0.956109	0.959454	0.942419	0.954396
cg17504886	chr1	207642937	207642938	NM_001006658;NM_001877	CR2;CR2	0.000843834	0.000475284	0.960343	0.950095	0.96685	0.960088
cg18962288	chr2	65541059	65541060	NM_001128210;NM_181784	SPRED2;SPRED2	0.000469553	0.0450454	0.956587	0.960169	0.943912	0.952129
cg00997611	chr2	173600676	173600677	NR_026995;NM_007023;NM_007023	LOC91149;RAPGEF4;RAPGEF4	0.000633969	0.0438879	0.0965962	0.0914972	0.107392	0.101081
cg23926649	chr3	9745849	9745850	NM_153635	CPNE9	0.000823095	0.0188591	0.0502713	0.0453683	0.0609254	0.0535814
cg10077468	chr15	91498366	91498367	NM_033544;NM_001017919	RCCD1;RCCD1	0.000848551	0.0652685	0.036925	0.032712	0.0472965	0.0416711
cg15688638	chr19	39926777	39926778	NM_001020	RPS16	0.000515717	0.0736963	0.0353759	0.0268368	0.0397028	0.0405328
cg05611199	chr16	88637222	88637223	NM_144604	ZC3H18	0.000287342	0.0497352	0.102636	0.0988739	0.11254	0.10701
cg01527136	chr16	18812257	18812258	NM_015161	ARL6IP1	0.000322424	0.0356129	0.0408345	0.034587	0.0479229	0.04431
cg00449738	chr1	91997846	91997847			0.000539277	0.0428314	0.967705	0.974908	0.962417	0.963344
cg25554346	chr8	125977313	125977314			0.000673799	0.0179391	0.956452	0.963199	0.951666	0.95373
cg15000794	chr7	86849843	86849844	NM_024315	C7orf23	0.000990981	0.0290809	0.0413799	0.0367491	0.0481612	0.0435649
cg13752828	chr17	46816630	46816631			0.000680805	0.0648438	0.0438113	0.0377987	0.048756	0.0476433
cg26408861	chr1	180236510	180236511	NM_033343	LHX4	0.00099729	0.0312765	0.957843	0.963236	0.953055	0.95529
cg11222948	chr8	144816062	144816063	NM_198488	FAM83H	0.000659015	0.0144077	0.0343268	0.0285835	0.0383122	0.0363735
cg09048530	chr12	130646021	130646022	NM_007197	FZD10	0.0008935	0.0706303	0.0194162	0.0155722	0.02507	0.0220506
cg19898128	chr4	166794970	166794971	NM_012464;NM_012464	TLL1;TLL1	0.000832873	0.0836928	0.0256917	0.0217222	0.0300292	0.0292397
cg17334018	chr4	96470292	96470293	NM_003728	UNC5C	0.000831323	0.0824211	0.024382	0.0209606	0.0290278	0.0271041
cg15596816	chr17	45501030	45501031	NR_027416;NM_152347	LOC100272146;C17orf57	0.000619947	0.0652688	0.0233291	0.0204386	0.0258615	0.02548
cg22521696	chr19	38183209	38183210	NM_152605;NM_152605	ZNF781;ZNF781	0.000328699	0.0402122	0.0200291	0.0165282	0.0216448	0.0218683
