# Supplementary material for: Interaction between prenatal pesticide exposure and a common polymorphism in the PON1 gene on DNA methylation in genes associated with cardio-metabolic disease risk—an exploratory study
Source: Clin Epigenetics. 2017 Apr 5;9:35. doi: 10.1186/s13148-017-0336-4 (PMC5382380; doi:10.1186/s13148-017-0336-4)
Supplement: Supplementary file 9 — Outcome of GPR39 DMR pyrosequencing. (XLSX 11 kb) [file 13148_2017_336_MOESM9_ESM.xlsx]

## Sheet: Blad1
Additional file 9: Outcome DMR pyrosequencing.
	Estimate.Exposure	P.Value.Exposure	Estimate.PON1	P.Value.PON1
CpG1_GPR39	0.322885	0.0147209	-0.174812	0.17436
CpG2_GPR39	0.238618	0.00150179	-0.130022	0.0704885
CpG3_GPR39	0.263358	0.00251369	-0.179199	0.033831
CpG4_GPR39	0.276235	0.0190153	-0.185172	0.108341
CpG5_GPR39	0.141145	0.0797219	-0.148532	0.0647196
	P.Value.Interaction	Estimate.Exp_whenPON1isQR	P.Value.Exp_whenPON1isQR
CpG1_OPCML	0.00446302	0.329593	0.02606
CpG2_OPCML	0.0212929	0.286276	0.06279
CpG3_OPCML	0.0110044	0.280591	0.0745
CpG4_OPCML	0.0084884	0.280403	0.03704
CpG5_OPCML	0.0190984	0.278789	0.0751
CpG6_OPCML	0.0216097	0.340675	0.05135
