# Supplementary material for: Interaction between prenatal pesticide exposure and a common polymorphism in the PON1 gene on DNA methylation in genes associated with cardio-metabolic disease risk—an exploratory study
Source: Clin Epigenetics. 2017 Apr 5;9:35. doi: 10.1186/s13148-017-0336-4 (PMC5382380; doi:10.1186/s13148-017-0336-4)
Supplement: Supplementary file 10 — Enrichment of TFBS for DMPs significant in the interaction model. P value from the Fisher’s exact test were adjusted using the Bonferroni correction. (XLSX 10 kb) [file 13148_2017_336_MOESM10_ESM.xlsx]

## Sheet: Blad1
Additional file 10: Enrichment of TFBS for DMPs significant in the interaction model
TF	Enrichment	P.value	Adj.P.Value	Gene name
POLR2A	1.4169	1.73e-13	2.79e-11	DNA-directed RNA polymerase II subunit RPB1
TAF1	1.58993	4.24e-11	6.83e-09	Transcription initiation factor TFIID subunit 1
SIN3A	1.71172	5.62e-11	9.05e-09	Paired amphipathic helix protein Sin3a
SAP30	2.18916	7.07e-11	1.14e-08	Histone deacetylase complex subunit SAP30
PHF8	1.72018	1.47e-10	2.37e-08	Histone lysine demethylase PHF8
RBBP5	1.64291	1.78e-10	2.87e-08	Retinoblastoma-binding protein 5
SIN3AK20	1.60646	1.64e-09	2.65e-07	NA
EGR1	1.82858	3.49e-09	5.63e-07	Early growth response protein 1
TBP	1.58015	7.71e-09	1.24e-06	TATA-box-binding protein
PML	1.73288	8.73e-09	1.41e-06	Protein PML
REST	1.62384	2.36e-08	3.8e-06	RE1-silencing transcription factor
MYC	1.46534	4.41e-08	7.09e-06	Myc proto-oncogene protein
EZH2	1.71403	5.09e-08	8.2e-06	Histone-lysine N-methyltransferase EZH2
RELA	1.71329	7.26e-08	1.17e-05	Transcription factor p65
CHD1	1.81199	8.22e-08	1.32e-05	Chromodomain-helicase-DNA-binding protein 1
ELF1	1.60568	1.39e-07	2.24e-05	ETS-related transcription factor Elf-1
MAZ	1.50373	1.72e-07	2.76e-05	Myc-associated zinc finger protein
YY1	1.5067	2.18e-07	3.51e-05	Transcriptional repressor protein YY1
HDAC1	1.88193	2.32e-07	3.74e-05	Histone deacetylase 1
E2F1	1.56235	3.88e-07	6.24e-05	Transcription factor E2F1
KDM5B	1.67721	5.84e-07	9.39e-05	Lysine-specific demethylase 5B
CCNT2	1.68824	9.53e-07	0.000153493	Cyclin-T2
ATF2	1.875	1.08e-06	0.000174229	Cyclic AMP-dependent transcription factor ATF-2
TAF7	1.86724	2.24e-06	0.000360269	Transcription initiation factor TFIID subunit 7
MAX	1.38848	2.77e-06	0.000445423	Protein max
MXI1	1.48153	2.91e-06	0.000468625	Max-interacting protein 1
EP300	1.53343	5.78e-06	0.000930379	Histone acetyltransferase p300
NFIC	1.74081	8.55e-06	0.00137589	Nuclear factor 1 C-type
E2F4	1.58226	1.76e-05	0.00282714	Transcription factor E2F4
TBL1XR1	1.73235	2.58e-05	0.00414727	F-box-like/WD repeat-containing protein TBL1XR1
HMGN3	1.57779	3.14e-05	0.00506236	High mobility group nucleosome-binding domain-containing protein 3
UBTF	1.64967	5.15e-05	0.00828524	Nucleolar transcription factor 1
ZBTB7A	1.61175	7.85e-05	0.0126399	Zinc finger and BTB domain-containing protein 7A
E2F6	1.45736	0.000118754	0.0191194	Transcription factor E2F6
PAX5	1.59411	0.00013766	0.0221633	Paired box protein Pax-5
TCF3	1.89095	0.000173324	0.0279052	Transcription factor E2-alpha
SP1	1.47141	0.000211021	0.0339744	Transcription factor Sp1
MTA3	1.92964	0.000214838	0.0345889	Metastasis-associated protein MTA3
CHD2	1.41301	0.000275025	0.044279	Chromodomain-helicase-DNA-binding protein 2
