# Supplementary material for: Interaction between prenatal pesticide exposure and a common polymorphism in the PON1 gene on DNA methylation in genes associated with cardio-metabolic disease risk—an exploratory study
Source: Clin Epigenetics. 2017 Apr 5;9:35. doi: 10.1186/s13148-017-0336-4 (PMC5382380; doi:10.1186/s13148-017-0336-4)
Supplement: Supplementary file 11 — Mediation analysis. Outcome statistics and gene disease associations of (partial) mediators between pesticide exposure and body fat measures in PON1 R-allele carriers. (XLSX 47 kb) [file 13148_2017_336_MOESM11_ESM.xlsx]

## Sheet: Blad1
Additional file 11: Outcome statistics and gene disease associations of (partial) mediators between pesticide exposure and bodyfat measures in PON1-QR allele carriers
									Legend	For interpretation of outcome statistics
										EXP: Pesticide Exposure (0 = Unexposed; 1 = Exposed)
										PON: PON1 genotype (0 = QR, 1 = QQ)
										Meth: Methylation (M-value)
	Probe Info								Mediation analysis: Outcome Statistics																Gene Disease Associations (www.disgenet.org)
									Model 1: LEPTIN_Ln ~ EXP + PON + EXP:PON + SEX				Model 2: Meth ~ EXP + PON + EXP:PON + SEX				Model 3: LEPTIN_Ln ~ Meth + SEX		Model 4: LEPTIN_Ln ~ Meth + EXP + PON + EXP:PON + SEX
									Estimate		P-value		Estimate		P-value		Estimate	P-value	Estimate			P-value
Outcome	IlmnID	Infinium_Design_Type	UCSC_RefGene_Name	UCSC_RefGene_Accession	UCSC_RefGene_Group	UCSC_CpG_Islands_Name	Relation_to_UCSC_CpG_Island	UCSC_RefGene_Name	Exposure in QR carries (EXP)	Interaction Term (EXP:PON)	Exposure in QR carries (EXP)	Interaction Term (EXP:PON)	Exposure in QR carries (EXP)	Interaction Term (EXP:PON)	Exposure in QR carries (EXP)	Interaction Term (EXP:PON)	Methylation (M-value)	Methylation (M-Value)	Methylation (M-value)	Exposure in QR carries (EXP)	Interaction Term (EXP:PON)	Methylation (M-value)	Exposure in QR carries (EXP)	Interaction Term (EXP:PON)	nearest GeneSymbol	Gene Name	Direction of methylation in Exposed QR carriers	Diseases	Obesity	Diabetes	Insulin	Leptin	Weight Gain	Fetal GrowthRetardation	One Of Previous
Leptin (Ln)	cg00449738	II				chr1:92001023-92001444	N_Shelf		1.2174	-0.724142	0.000823096	0.137731	0.591445	-0.372001	0.000293874	0.0875916	1.10844	0.000148086	0.763472	0.758813	-0.445553	0.0212381	0.0480385	0.346273
Leptin (Ln)	cg00670942	II							1.2174	-0.724142	0.000823096	0.137731	0.453657	-0.455828	1.28183e-05	0.0011226	1.8059	0.000123452	1.36504	0.61418	-0.138082	0.0114577	0.121721	0.78316
Leptin (Ln)	cg02661426	I	CAPZA1;ST7L;ST7L;ST7L;ST7L	NM_006135;NM_017744;NM_138728;NM_138727;NM_138729	TSS1500;1stExon;1stExon;1stExon;1stExon	chr1:113161591-113162571	Island	CAPZA1;ST7L;ST7L;ST7L;ST7L	1.2174	-0.724142	0.000823096	0.137731	-0.316897	0.185428	0.000102836	0.0845132	-2.57286	9.56379e-06	-1.94232	0.599571	-0.331721	0.00339794	0.108131	0.467636
Leptin (Ln)	cg02928029	II	INTS8	NM_017864	TSS1500	chr8:95835249-95835932	Island	INTS8	1.2174	-0.724142	0.000823096	0.137731	-0.498526	0.658517	0.000164318	0.000391121	-1.2888	0.000717122	-0.990725	0.742391	-0.112896	0.0170484	0.0519023	0.826993	INTS8	integrator complex subunit 8	HYPO
Leptin (Ln)	cg03366858	I	LRP8;LRP8;LRP8;LRP8	NM_033300;NM_001018054;NM_017522;NM_004631	Body;Body;Body;Body	chr1:53742297-53742845	Island	LRP8;LRP8;LRP8;LRP8	1.2174	-0.724142	0.000823096	0.137731	0.781259	-0.65811	0.000280243	0.023412	0.840193	0.000569461	0.558062	0.799923	-0.344227	0.0317239	0.0379216	0.484358	LRP8	low density lipoprotein receptor-related protein 8, apolipoprotein e receptor	HYPER	Myocardial Infarction (0.22) | Nerve Degeneration (0.21) | MYOCARDIAL INFARCTION, SUSCEPTIBILITY TO, 1 (finding) (0.2)
Leptin (Ln)	cg03496220	I				chr16:1029878-1035327	N_Shore		1.2174	-0.724142	0.000823096	0.137731	0.285052	-0.171133	0.000161041	0.0870579	2.77472	8.87499e-06	2.21329	0.598766	-0.36973	0.00157583	0.0964898	0.405094
Leptin (Ln)	cg04808283	II	HIST1H2BG;HIST1H2AE	NM_003518;NM_021052	TSS1500;1stExon	chr6:26217211-26217521	Island	HIST1H2BG;HIST1H2AE	1.2174	-0.724142	0.000823096	0.137731	-0.809533	1.06865	0.000788267	0.00162745	-0.850892	0.000160812	-0.727977	0.681981	-0.0784625	0.00203388	0.0538636	0.868752
Leptin (Ln)	cg06665391	II				chr20:39311378-39312435	Island		1.2174	-0.724142	0.000823096	0.137731	-0.521945	0.719703	2.14603e-05	3.28022e-05	-1.24543	0.00379395	-0.965879	0.760795	-0.0552211	0.0484004	0.0610811	0.922776
Leptin (Ln)	cg07576135	I	CAPN3;CAPN3;CAPN3;CAPN3;CAPN3;CAPN3;CAPN3	NM_212465;NR_027911;NM_173088;NM_000070;NM_024344;NR_027912;NM_173087	Body;Body;TSS200;Body;Body;Body;Body			CAPN3;CAPN3;CAPN3;CAPN3;CAPN3;CAPN3;CAPN3	1.2174	-0.724142	0.000823096	0.137731	0.234726	-0.1955	0.000156773	0.0191417	2.80303	0.000517084	1.82271	0.778664	-0.342679	0.0398516	0.049185	0.490959	CAPN3	calpain 3, (p94)	HYPER	Limb-girdle muscular dystrophy type 2A (0.73) | Carcinoma, Hepatocellular (0.1)
Leptin (Ln)	cg07611812	II	RB1CC1;RB1CC1	NM_014781;NM_001083617	TSS200;TSS200	chr8:53626005-53627501	Island	RB1CC1;RB1CC1	1.2174	-0.724142	0.000823096	0.137731	-0.45273	0.604424	7.53122e-05	0.000168083	-1.47565	0.000480162	-1.18441	0.673007	-0.0249053	0.0141786	0.0848832	0.962407	RB1CC1	RB1-inducible coiled-coil 1	HYPO	Breast Neoplasms (0.22) | Schizophrenia (0.21) | Breast Adenocarcinoma (0.2)
Leptin (Ln)	cg10869879	I	ERBB3;ERBB3	NM_001005915;NM_001982	Body;Body	chr12:56472792-56474393	S_Shore	ERBB3;ERBB3	1.2174	-0.724142	0.000823096	0.137731	0.320435	-0.406505	7.11645e-05	0.000301091	2.15065	0.000408365	1.72175	0.655291	-0.00821225	0.0108476	0.0909249	0.987487	ERBB3	v-erb-b2 avian erythroblastic leukemia viral oncogene homolog 3	HYPER	Lethal Congenital Contracture Syndrome 2 (0.41) | Prostatic Neoplasms (0.22) | Lung Neoplasms (0.22) | Nasopharyngeal carcinoma (0.21) | Gallbladder Neoplasms (0.21) | Spinal Cord Injuries (0.1) | Mouth Neoplasms (0.1) | Wallerian Degeneration (0.1) | Pulmonary Disease, Chronic Obstructive (0.1)
Leptin (Ln)	cg12023513	II	PMS2L2	NR_003614	Body			PMS2L2	1.2174	-0.724142	0.000823096	0.137731	-0.235615	0.247454	0.000843242	0.0109679	-2.46777	0.000710106	-1.91545	0.791211	-0.281505	0.0114274	0.030809	0.558237	FKBP6	postmeiotic segregation increased 2-like 2 pseudogene	HYPO	Infertility, Male (0.1)
Leptin (Ln)	cg13321900	II	ATAD3A;ATAD3A;ATAD3A	NM_018188;NM_001170535;NM_001170536	Body;Body;Body	chr1:1455302-1455892	Island	ATAD3A;ATAD3A;ATAD3A	1.2174	-0.724142	0.000823096	0.137731	-0.227573	0.331994	0.000449633	0.000322459	-2.44566	0.00195776	-2.0724	0.765871	-0.0218629	0.0145748	0.0409274	0.967089	ATAD3A	ATPase family, AAA domain containing 3A	HYPO	Prostatic Neoplasms (0.21)
Leptin (Ln)	cg15264681	II				chr4:41882450-41882964	S_Shore		1.2174	-0.724142	0.000823096	0.137731	-0.442853	0.40298	0.000367927	0.017063	-1.43745	0.000497645	-0.989335	0.796362	-0.350613	0.0231856	0.0355908	0.469826
Leptin (Ln)	cg16088539	I				chr6:44041014-44041468	S_Shelf		1.2174	-0.724142	0.000823096	0.137731	0.581724	-0.464106	0.000726075	0.0466684	1.10807	0.000233019	0.778556	0.79323	-0.415373	0.0135361	0.0315889	0.376007
Leptin (Ln)	cg18202502	I	LRP8;LRP8;LRP8;LRP8	NM_033300;NM_001018054;NM_017522;NM_004631	Body;Body;Body;Body	chr1:53742297-53742845	Island	LRP8;LRP8;LRP8;LRP8	1.2174	-0.724142	0.000823096	0.137731	1.12954	-0.984552	0.000113886	0.0123928	0.632271	0.000304817	0.44446	0.728114	-0.26315	0.0204724	0.0611176	0.595053	LRP8	low density lipoprotein receptor-related protein 8, apolipoprotein e receptor	HYPER	Myocardial Infarction (0.22) | Nerve Degeneration (0.21) | MYOCARDIAL INFARCTION, SUSCEPTIBILITY TO, 1 (finding) (0.2)
Leptin (Ln)	cg20301993	II				chr14:23291078-23291337	S_Shore		1.2174	-0.724142	0.000823096	0.137731	1.10316	-0.898594	0.000359865	0.0313296	0.63188	0.000145859	0.45135	0.73155	-0.291891	0.0110629	0.0509749	0.542244
Leptin (Ln)	cg21855910	II	CDK5R1	NM_003885	3'UTR	chr17:30813177-30815239	S_Shelf	CDK5R1	1.2174	-0.724142	0.000823096	0.137731	-0.480636	0.454651	0.000265792	0.0111931	-1.44358	0.000142959	-1.04112	0.715092	-0.266227	0.010825	0.057914	0.580528	CDK5R1	cyclin-dependent kinase 5, regulatory subunit 1 (p35)	HYPO	Brain Diseases (0.21)
Leptin (Ln)	cg21890002	I	NAA16;NAA16;NAA16	NM_001110798;NM_024561;NM_018527	Body;Body;Body	chr13:41885251-41886196	S_Shore	NAA16;NAA16;NAA16	1.2174	-0.724142	0.000823096	0.137731	-0.562813	0.653052	0.000239224	0.00206399	-1.17965	0.000435717	-0.93288	0.726155	-0.164314	0.00883417	0.0505789	0.738292	NAA16	N(alpha)-acetyltransferase 16, NatA auxiliary subunit	HYPO
Leptin (Ln)	cg25926515	I	TET1	NM_030625	5'UTR	chr10:70320130-70320822	S_Shore	TET1	1.2174	-0.724142	0.000823096	0.137731	0.429232	-0.52714	0.000508225	0.00220348	1.25981	0.00235311	0.927148	0.80794	-0.2045	0.0356049	0.036634	0.694279	TET1	tet methylcytosine dioxygenase 1	HYPER
	Probe Info								Mediation analysis: Outcome Statistics																Gene Disease Associations (www.disgenet.org)
									Model 1: Delta BMI Z-score ~ EXP + PON + EXP:PON				Model 2: Meth ~ EXP + PON + EXP:PON				Model 3: Delta BMI Z-score ~ Meth		Model 4: Delta BMI Z-score ~ Meth + EXP + PON + EXP:PON
									Estimate		P-value		Estimate		P-value		Estimate	P-value	Estimate			P-value
Outcome	IlmnID	Infinium_Design_Type	UCSC_RefGene_Name	UCSC_RefGene_Accession	UCSC_RefGene_Group	UCSC_CpG_Islands_Name	Relation_to_UCSC_CpG_Island	UCSC_RefGene_Name	Exposure in QR carries (EXP)	Interaction Term (EXP:PON)	Exposure in QR carries (EXP)	Interaction Term (EXP:PON)	Exposure in QR carries (EXP)	Interaction Term (EXP:PON)	Exposure in QR carries (EXP)	Interaction Term (EXP:PON)	Methylation (M-value)	Methylation (M-Value)	Methylation (M-value)	Exposure in QR carries (EXP)	Interaction Term (EXP:PON)	Methylation (M-value)	Exposure in QR carries (EXP)	Interaction Term (EXP:PON)	nearestGeneSymbol	Gene Name	Direction of methylation in Exposed QR carriers	Diseases	Obesity	Diabetes	Insulin	Leptin	Weight Gain	Fetal GrowthRetardation	One Of Previous
Delta BMI Z-score	cg00449738	II				chr1:92001023-92001444	N_Shelf		1.3125	-1.53208	0.0274364	0.0667976	0.591445	-0.377997	0.000265815	0.080504	1.39339	0.00362095	1.14743	0.633857	-1.09835	0.0472272	0.333025	0.185008
Delta BMI Z-score	cg00611301	II	HDDC2	NM_016063	Body	chr6:125622704-125623117	N_Shelf	HDDC2	1.3125	-1.53208	0.0274364	0.0667976	0.890275	-1.6058	0.000602838	2.52845e-05	0.866364	0.00267683	0.74581	0.648523	-0.334459	0.0368084	0.311305	0.729365	HDDC2	HD domain containing 2	HYPER
Delta BMI Z-score	cg00810945	II	UQCRC2	NM_003366	TSS1500			UQCRC2	1.3125	-1.53208	0.0274364	0.0667976	-0.40132	0.535814	0.00039649	0.000770103	-1.82907	0.00972246	-1.62903	0.658736	-0.659222	0.0481309	0.310679	0.466297	UQCRC2	ubiquinol-cytochrome c reductase core protein II	HYPO	MITOCHONDRIAL COMPLEX III DEFICIENCY, NUCLEAR TYPE 5 (0.41) | Obesity (0.21)	1						1
Delta BMI Z-score	cg00925871	II	MTPAP	NM_018109	Body	chr10:30637961-30638279	N_Shore	MTPAP	1.3125	-1.53208	0.0274364	0.0667976	-0.545007	0.406258	0.000328593	0.0463271	-1.48868	0.00546801	-1.23628	0.638718	-1.02983	0.0448629	0.326702	0.217658	MTPAP	mitochondrial poly(A) polymerase	HYPO	SPASTIC ATAXIA 4, AUTOSOMAL RECESSIVE (0.62) | Melanoma (0.21)
Delta BMI Z-score	cg04410834	II	ABCG4;ABCG4;ABCG4	NM_001142505;NM_022169;NM_022169	TSS1500;1stExon;5'UTR	chr11:119019643-119020887	Island	ABCG4;ABCG4;ABCG4	1.3125	-1.53208	0.0274364	0.0667976	-0.339306	0.403313	0.000460876	0.00272727	-2.75748	0.000884827	-2.33147	0.521421	-0.591771	0.0141947	0.408265	0.49094	ABCG4	ATP-binding cassette, sub-family G (WHITE), member 4	HYPO
Delta BMI Z-score	cg05031240	I				chr7:6676454-6676785	Island		1.3125	-1.53208	0.0274364	0.0667976	-0.47449	0.41209	7.10377e-05	0.0100919	-2.37676	0.00017357	-2.20193	0.267707	-0.62469	0.0046939	0.67549	0.444718
Delta BMI Z-score	cg06337557	II	MTNR1B	NM_005959	TSS1500	chr11:92702789-92703434	N_Shore	MTNR1B	1.3125	-1.53208	0.0274364	0.0667976	-0.438254	0.466069	2.62955e-06	0.000206883	-2.45024	0.00320842	-2.10987	0.387839	-0.548735	0.0466896	0.590772	0.554831	MTNR1B	melatonin receptor 1B	HYPO	Diabetes Mellitus, Type 2 (0.26) | Polycystic Ovary Syndrome (0.21) | Child Development Disorders, Pervasive (0.21) | Acute pancreatitis (0.1)		1					1
Delta BMI Z-score	cg06966245	II							1.3125	-1.53208	0.0274364	0.0667976	0.468885	-0.471873	0.000337304	0.00835251	1.89106	0.00217472	1.50668	0.606043	-0.821121	0.0345798	0.349042	0.338001
Delta BMI Z-score	cg08405093	I	RUFY1;RUFY1;RUFY1	NM_001040451;NM_001040452;NM_025158	Body;Body;Body	chr5:179004497-179004836	Island	RUFY1;RUFY1;RUFY1	1.3125	-1.53208	0.0274364	0.0667976	0.380514	-0.484547	0.00121669	0.00328789	2.1423	0.00138283	1.72182	0.657325	-0.69778	0.0272219	0.294818	0.421539	RUFY1	RUN and FYVE domain containing 1	HYPER
Delta BMI Z-score	cg10869879	I	ERBB3;ERBB3	NM_001005915;NM_001982	Body;Body	chr12:56472792-56474393	S_Shore	ERBB3;ERBB3	1.3125	-1.53208	0.0274364	0.0667976	0.320435	-0.395667	0.000147664	0.000754482	2.86365	0.00252351	2.42854	0.534312	-0.571188	0.0290962	0.415138	0.523599	ERBB3	v-erb-b2 avian erythroblastic leukemia viral oncogene homolog 3	HYPER	Lethal Congenital Contracture Syndrome 2 (0.41) | Prostatic Neoplasms (0.22) | Lung Neoplasms (0.22) | Nasopharyngeal carcinoma (0.21) | Gallbladder Neoplasms (0.21) | Spinal Cord Injuries (0.1) | Mouth Neoplasms (0.1) | Wallerian Degeneration (0.1) | Pulmonary Disease, Chronic Obstructive (0.1)
Delta BMI Z-score	cg11291003	I				chr5:134526927-134527419	N_Shore		1.3125	-1.53208	0.0274364	0.0667976	0.427029	-0.511874	0.000105309	0.000788923	2.8601	4.06867e-05	2.74033	0.142297	-0.129375	0.000917926	0.81605	0.876085
Delta BMI Z-score	cg11313124	II	ZMAT3;ZMAT3	NM_152240;NM_022470	5'UTR;5'UTR	chr3:178789305-178789827	N_Shore	ZMAT3;ZMAT3	1.3125	-1.53208	0.0274364	0.0667976	-0.550472	0.434815	0.000724381	0.0487838	-1.53584	0.00176407	-1.26436	0.616507	-0.982318	0.0255024	0.330099	0.233563	ZMAT3	zinc finger, matrin-type 3	HYPO	Nerve Degeneration (0.21)
Delta BMI Z-score	cg11941546	I	CLDN7	NM_001307	TSS200	chr17:7164285-7166245	Island	CLDN7	1.3125	-1.53208	0.0274364	0.0667976	-0.589974	0.750478	0.0004445	0.00140279	-1.42452	0.00312475	-1.13531	0.642696	-0.680054	0.0405404	0.319665	0.445138	CLDN7	claudin 7	HYPO	Prostatic Neoplasms (0.21) | Ovarian epithelial cancer (0.21) | Neoplasm Metastasis (0.1)
Delta BMI Z-score	cg12354986	I	TRIOBP;TRIOBP;TRIOBP	NM_007032;NM_001039141;NM_138632	TSS200;Body;TSS200	chr22:38141761-38142999	Island	TRIOBP;TRIOBP;TRIOBP	1.3125	-1.53208	0.0274364	0.0667976	-0.480441	0.449873	0.000230464	0.0110953	-1.98387	0.00113911	-1.64797	0.52075	-0.790704	0.0210712	0.419539	0.348446	TRIOBP	TRIO and F-actin binding protein	HYPO	Deafness, Autosomal Recessive 28 (0.62)
Delta BMI Z-score	cg14112754	II	GP5	NM_004488	Body	chr3:194117601-194118988	Island	GP5	1.3125	-1.53208	0.0274364	0.0667976	-0.444993	0.718687	0.000166264	2.63772e-05	-1.95703	0.00261761	-1.7031	0.554632	-0.308084	0.0321416	0.397505	0.749056	GP5	glycoprotein V (platelet)	HYPO
Delta BMI Z-score	cg14152613	II	FABP4	NM_001442	3'UTR			FABP4	1.3125	-1.53208	0.0274364	0.0667976	0.797508	-0.511465	0.00011134	0.0611752	1.082	0.00495044	0.923747	0.575804	-1.05962	0.0440194	0.386948	0.202343	FABP4	fatty acid binding protein 4, adipocyte	HYPER	Carcinoma (0.21) | Mammary Neoplasms, Experimental (0.21) | Mammary Neoplasms, Animal (0.21) | Insulin Resistance (0.1) | Erectile Dysfunction (0.1) | Diabetes Mellitus, Experimental (0.1)		1	1				1
Delta BMI Z-score	cg14585174	II	GLT6D1	NM_182974	3'UTR			GLT6D1	1.3125	-1.53208	0.0274364	0.0667976	0.656292	-0.721784	0.000298813	0.003878	1.35231	0.00243201	1.0811	0.602979	-0.751756	0.0356942	0.353005	0.387767	GLT6D1	glycosyltransferase 6 domain containing 1	HYPER
Delta BMI Z-score	cg15134033	II	GRIN2A;GRIN2A;GRIN2A	NM_001134407;NM_000833;NM_001134408	5'UTR;5'UTR;5'UTR	chr16:10273943-10277424	Island	GRIN2A;GRIN2A;GRIN2A	1.3125	-1.53208	0.0274364	0.0667976	-0.228671	0.319417	0.0013348	0.00153347	-3.39544	0.0018297	-2.72439	0.689511	-0.661864	0.0344811	0.273445	0.455032	GRIN2A	glutamate receptor, ionotropic, N-methyl D-aspartate 2A	HYPO	Epilepsy (0.21) | Colorectal Neoplasms (0.21) | Epilepsy, Rolandic (0.21) | Melanoma (0.21) | Landau-Kleffner Syndrome (0.21) | Autistic Disorder (0.21) | Morphine Dependence (0.21) | Language Development Disorders (0.21) | EPILEPSY, FOCAL, WITH SPEECH DISORDER AND WITH OR WITHOUT MENTAL RETARDATION (0.21) | Speech Disorders (0.21) | Substance Withdrawal Syndrome (0.21) | Rolandic Epilepsy, Menta…						1	1
Delta BMI Z-score	cg16114773	II	OTUD3	NM_015207	Body	chr1:20208807-20209462	Island	OTUD3	1.3125	-1.53208	0.0274364	0.0667976	-0.395888	0.31089	0.000358717	0.037594	-2.12307	0.00365575	-1.88852	0.564859	-0.94496	0.024057	0.378352	0.253343	OTUD3	OTU deubiquitinase 3	HYPO
Delta BMI Z-score	cg16626327	I	DOC2A	NM_003586	TSS200	chr16:30022651-30023007	N_Shore	DOC2A	1.3125	-1.53208	0.0274364	0.0667976	-0.536416	0.632332	0.000314764	0.00219079	-2.05758	7.21999e-05	-1.86472	0.312235	-0.35296	0.00221709	0.608555	0.670033	DOC2A	double C2-like domains, alpha	HYPO
Delta BMI Z-score	cg16756589	II	CREB5;CREB5;CREB5	NM_004904;NM_182899;NM_182898	Body;Body;Body			CREB5;CREB5;CREB5	1.3125	-1.53208	0.0274364	0.0667976	0.524482	-0.625956	0.000308278	0.00192139	1.71691	0.00199585	1.43183	0.56153	-0.635817	0.0253204	0.383172	0.468002	CREB5	cAMP responsive element binding protein 5	HYPER
Delta BMI Z-score	cg17338352	II	LOC729338;BBS12	NR_024041;NM_152618	TSS200;TSS200	chr4:123653585-123654000	Island	LOC729338;BBS12	1.3125	-1.53208	0.0274364	0.0667976	-0.252332	0.329634	0.000712008	0.00163259	-3.38731	0.00176223	-2.95801	0.566101	-0.55702	0.0162839	0.366562	0.522292
Delta BMI Z-score	cg18202502	I	LRP8;LRP8;LRP8;LRP8	NM_033300;NM_001018054;NM_017522;NM_004631	Body;Body;Body;Body	chr1:53742297-53742845	Island	LRP8;LRP8;LRP8;LRP8	1.3125	-1.53208	0.0274364	0.0667976	1.12954	-0.97472	0.000100529	0.0124863	0.762722	0.00599474	0.652736	0.575208	-0.895846	0.045538	0.388794	0.295067	LRP8	low density lipoprotein receptor-related protein 8, apolipoprotein e receptor	HYPER	Myocardial Infarction (0.22) | Nerve Degeneration (0.21) | MYOCARDIAL INFARCTION, SUSCEPTIBILITY TO, 1 (finding) (0.2)
Delta BMI Z-score	cg19817215	II				chr7:98099882-98100289	S_Shelf		1.3125	-1.53208	0.0274364	0.0667976	0.540722	-0.472758	0.000545237	0.0261373	1.5001	0.00406405	1.17795	0.675554	-0.975193	0.0477171	0.295299	0.248416
Delta BMI Z-score	cg21424801	I	MRPS18B;PPP1R10	NM_014046;NM_002714	TSS1500;5'UTR	chr6:30584885-30585677	Island	MRPS18B;PPP1R10	1.3125	-1.53208	0.0274364	0.0667976	-0.432087	0.589379	0.000659312	0.000987381	-2.16643	0.000485685	-1.8611	0.508342	-0.435187	0.00977803	0.412892	0.616852
Delta BMI Z-score	cg21855910	II	CDK5R1	NM_003885	3'UTR	chr17:30813177-30815239	S_Shelf	CDK5R1	1.3125	-1.53208	0.0274364	0.0667976	-0.480636	0.444329	0.000299741	0.0138992	-1.83537	0.00268269	-1.54846	0.568254	-0.844054	0.0271207	0.378498	0.317504	CDK5R1	cyclin-dependent kinase 5, regulatory subunit 1 (p35)	HYPO	Brain Diseases (0.21)
Delta BMI Z-score	cg22658082	I	FAM13B;FAM13B;FAM13B	NM_016603;NM_001101801;NM_001101800	5'UTR;5'UTR;5'UTR	chr5:137368105-137368722	Island	FAM13B;FAM13B;FAM13B	1.3125	-1.53208	0.0274364	0.0667976	-0.571157	0.791952	0.000298222	0.000385001	-1.71343	0.000494395	-1.48576	0.463896	-0.355428	0.0110363	0.463356	0.689395	FAM13B	family with sequence similarity 13, member B	HYPO
Delta BMI Z-score	cg22937788	II	MRAP;MRAP	NM_206898;NM_178817	5'UTR;5'UTR	chr21:33672605-33673215	N_Shelf	MRAP;MRAP	1.3125	-1.53208	0.0274364	0.0667976	0.465183	-0.410797	0.000450724	0.0225456	1.90669	0.00186237	1.64338	0.548025	-0.856983	0.0183177	0.387673	0.301747	MRAP	melanocortin 2 receptor accessory protein	HYPER	Glucocorticoid Deficiency 2 (0.41)
Delta BMI Z-score	cg25185881	II	GUCY1B3	NM_000857	Body	chr4:156680095-156681386	Island	GUCY1B3	1.3125	-1.53208	0.0274364	0.0667976	-0.437743	0.418802	0.000277269	0.0106192	-2.28893	0.000506979	-1.97062	0.449873	-0.706779	0.0101634	0.476831	0.394842	GUCY1B3	guanylate cyclase 1, soluble, beta 3	HYPO
Delta BMI Z-score	cg26556624	II				chr18:9102416-9102973	N_Shelf		1.3125	-1.53208	0.0274364	0.0667976	-0.372902	0.314121	0.000459557	0.0294031	-2.24722	0.00224732	-1.80895	0.637939	-0.96385	0.0384708	0.322377	0.250786
Delta BMI Z-score	cg27350326	II	RFC4;RFC4	NM_181573;NM_002916	Body;Body	chr3:186524095-186524694	N_Shelf	RFC4;RFC4	1.3125	-1.53208	0.0274364	0.0667976	0.601792	-0.861091	5.65209e-05	4.89671e-05	1.68796	0.000964319	1.46914	0.428386	-0.267021	0.02039	0.51863	0.776667	RFC4	replication factor C (activator 1) 4, 37kDa	HYPER
	Probe Info								Mediation analysis: Outcome Statistics																Gene Disease Associations (www.disgenet.org)
									Model 1: Bodyfat ~ EXP + PON + EXP:PON + SEX				Model 2: Meth ~ EXP + PON + EXP:PON + SEX				Model 3: Bodyfat ~ Meth + SEX		Model 4: Bodyfat ~ Meth + EXP + PON + EXP:PON + SEX
									Estimate		P-value		Estimate		P-value		Estimate	P-value	Estimate			P-value
Outcome	IlmnID	Infinium_Design_Type	UCSC_RefGene_Name	UCSC_RefGene_Accession	UCSC_RefGene_Group	UCSC_CpG_Islands_Name	Relation_to_UCSC_CpG_Island	UCSC_RefGene_Name	Exposure in QR carries (EXP)	Interaction Term (EXP:PON)	Exposure in QR carries (EXP)	Interaction Term (EXP:PON)	Exposure in QR carries (EXP)	Interaction Term (EXP:PON)	Exposure in QR carries (EXP)	Interaction Term (EXP:PON)	Methylation (M-value)	Methylation (M-Value)	Methylation (M-value)	Exposure in QR carries (EXP)	Interaction Term (EXP:PON)	Methylation (M-value)	Exposure in QR carries (EXP)	Interaction Term (EXP:PON)	nearestGeneSymbol	Gene Name	Direction of methylation in Exposed QR carriers	Diseases	Obesity	Diabetes	Insulin	Leptin	Weight Gain	Fetal GrowthRetardation	One Of Previous
Bodyfat	cg00021108	I	RIN3	NM_024832	TSS200	chr14:92979726-92981228	Island	RIN3	4.825	-6.28068	0.0127894	0.0215557	-0.266914	0.205966	0.000966616	0.0604403	-11.036	0.000609332	-9.52466	2.28274	-4.31893	0.00958838	0.253128	0.099219	RIN3	Ras and Rab interactor 3	HYPO	Osteitis Deformans (0.21)
Bodyfat	cg00449738	II				chr1:92001023-92001444	N_Shelf		4.825	-6.28068	0.0127894	0.0215557	0.591445	-0.372001	0.000293874	0.0875916	5.09776	0.00101696	4.62727	2.08822	-4.55934	0.0124021	0.310302	0.0818608
Bodyfat	cg00670942	II							4.825	-6.28068	0.0127894	0.0215557	0.453657	-0.455828	1.28183e-05	0.0011226	7.82627	0.00162231	6.47885	1.88583	-3.32744	0.0335321	0.401717	0.251031
Bodyfat	cg00684757	I	PQLC1;PQLC1;PQLC1	NM_025078;NM_001146343;NM_001146345	TSS1500;TSS1500;TSS1500	chr18:77710769-77712454	Island	PQLC1;PQLC1;PQLC1	4.825	-6.28068	0.0127894	0.0215557	-0.640845	0.644408	0.000221603	0.00651415	-4.60446	0.00215357	-3.48985	2.58855	-4.0318	0.0489615	0.225741	0.153578	PQLC1	PQ loop repeat containing 1	HYPO
Bodyfat	cg00805381	II	C6orf62	NM_030939	TSS1500	chr6:24720387-24721920	Island	C6orf62	4.825	-6.28068	0.0127894	0.0215557	-0.464573	0.373084	0.000883552	0.0492001	-5.61709	0.00384119	-4.39281	2.78422	-4.6418	0.0423259	0.178839	0.0875401	C6orf62	chromosome 6 open reading frame 62	HYPO
Bodyfat	cg00810945	II	UQCRC2	NM_003366	TSS1500			UQCRC2	4.825	-6.28068	0.0127894	0.0215557	-0.40132	0.536309	0.000462316	0.000884845	-7.00341	0.00213582	-5.91109	2.45276	-3.11051	0.0253382	0.23682	0.28249	UQCRC2	ubiquinol-cytochrome c reductase core protein II	HYPO	MITOCHONDRIAL COMPLEX III DEFICIENCY, NUCLEAR TYPE 5 (0.41) | Obesity (0.21)	1						1
Bodyfat	cg02383160	II	TTC9C	NM_173810	1stExon	chr11:62493994-62495127	S_Shore	TTC9C	4.825	-6.28068	0.0127894	0.0215557	-0.594517	0.692606	0.000157382	0.00144765	-6.57143	2.42719e-05	-6.09444	1.20175	-2.05964	0.00125576	0.54329	0.441126	TTC9C	tetratricopeptide repeat domain 9C	HYPO	Prostatic Neoplasms (0.21)
Bodyfat	cg02928029	II	INTS8	NM_017864	TSS1500	chr8:95835249-95835932	Island	INTS8	4.825	-6.28068	0.0127894	0.0215557	-0.498526	0.658517	0.000164318	0.000391121	-6.61629	0.000539731	-5.3263	2.1697	-2.77322	0.0213173	0.303625	0.344086	INTS8	integrator complex subunit 8	HYPO
Bodyfat	cg03366858	I	LRP8;LRP8;LRP8;LRP8	NM_033300;NM_001018054;NM_017522;NM_004631	Body;Body;Body;Body	chr1:53742297-53742845	Island	LRP8;LRP8;LRP8;LRP8	4.825	-6.28068	0.0127894	0.0215557	0.781259	-0.65811	0.000280243	0.023412	4.50919	0.000201193	4.07042	1.64495	-3.6019	0.00334283	0.410439	0.165438	LRP8	low density lipoprotein receptor-related protein 8, apolipoprotein e receptor	HYPER	Myocardial Infarction (0.22) | Nerve Degeneration (0.21) | MYOCARDIAL INFARCTION, SUSCEPTIBILITY TO, 1 (finding) (0.2)
Bodyfat	cg04110559	I	PRR7	NM_030567	TSS200	chr5:176873349-176874737	Island	PRR7	4.825	-6.28068	0.0127894	0.0215557	-0.719656	0.508103	0.00038407	0.0617079	-4.68247	0.000162169	-4.40629	1.65398	-4.04183	0.00258924	0.402048	0.111844	PRR7-AS1	proline rich 7 (synaptic)	HYPO
Bodyfat	cg04410834	II	ABCG4;ABCG4;ABCG4	NM_001142505;NM_022169;NM_022169	TSS1500;1stExon;5'UTR	chr11:119019643-119020887	Island	ABCG4;ABCG4;ABCG4	4.825	-6.28068	0.0127894	0.0215557	-0.339306	0.405539	0.000524253	0.00288225	-8.52348	0.00183745	-6.38518	2.65847	-3.69124	0.0398193	0.203339	0.196278	ABCG4	ATP-binding cassette, sub-family G (WHITE), member 4	HYPO
Bodyfat	cg04808283	II	HIST1H2BG;HIST1H2AE	NM_003518;NM_021052	TSS1500;1stExon	chr6:26217211-26217521	Island	HIST1H2BG;HIST1H2AE	4.825	-6.28068	0.0127894	0.0215557	-0.809533	1.06865	0.000788267	0.00162745	-3.49301	0.00155895	-2.77479	2.57872	-3.3154	0.0263199	0.209123	0.246632
Bodyfat	cg05920345	II	AARS2	NM_020745	TSS1500	chr6:44280719-44281198	S_Shore	AARS2	4.825	-6.28068	0.0127894	0.0215557	0.503324	-0.554827	0.000614677	0.0062812	7.00329	8.05341e-05	6.0665	1.77159	-2.91483	0.00248593	0.364401	0.269624	SPATS1	alanyl-tRNA synthetase 2, mitochondrial	HYPER
Bodyfat	cg06630799	II	TFAP2C	NM_003222	TSS1500	chr20:55200279-55206789	Island	TFAP2C	4.825	-6.28068	0.0127894	0.0215557	-0.366124	0.285472	3.05936e-06	0.00513699	-9.42605	0.00347551	-8.38582	1.75475	-3.88677	0.0417766	0.451598	0.169314	TFAP2C	transcription factor AP-2 gamma (activating enhancer binding protein 2 gamma)	HYPO	Stomach Neoplasms (0.21)
Bodyfat	cg06665391	II				chr20:39311378-39312435	Island		4.825	-6.28068	0.0127894	0.0215557	-0.521945	0.719703	2.14603e-05	3.28022e-05	-7.34151	0.000300661	-6.24854	1.5636	-1.78359	0.0139276	0.473228	0.559817
Bodyfat	cg06929449	II							4.825	-6.28068	0.0127894	0.0215557	-0.220172	0.33765	0.000837075	0.000348128	-13.1389	0.000861308	-10.8441	2.43743	-2.61916	0.0170713	0.229922	0.370277
Bodyfat	cg07618085	II	TBC1D16	NM_019020	Body	chr17:77922721-77922973	S_Shore	TBC1D16	4.825	-6.28068	0.0127894	0.0215557	0.55842	-0.369776	0.000431159	0.0819034	5.10363	0.00146356	4.50173	2.31115	-4.61605	0.018104	0.261949	0.0809622	TBC1D16	TBC1 domain family, member 16	HYPER
Bodyfat	cg11061603	II	RPS10	NM_001014	5'UTR	chr6:34393325-34394014	Island	RPS10	4.825	-6.28068	0.0127894	0.0215557	-0.437371	0.355869	1.13268e-05	0.00669616	-9.38056	0.000176155	-8.84577	0.956118	-3.13275	0.00458611	0.657282	0.241543	RPS10	ribosomal protein S10	HYPO	Diamond-Blackfan Anemia 9 (0.41)
Bodyfat	cg11190987	II				chr5:64331232-64331795	S_Shelf		4.825	-6.28068	0.0127894	0.0215557	0.634497	-0.764626	0.000815865	0.00379963	4.66451	0.000883702	3.62578	2.52445	-3.50832	0.0222282	0.216752	0.210834
Bodyfat	cg11317019	II	C17orf53;C17orf53	NM_024032;NM_001171251	TSS200;TSS200	chr17:42219153-42219616	Island	C17orf53;C17orf53	4.825	-6.28068	0.0127894	0.0215557	-0.541291	0.665605	0.000236585	0.00116632	-5.72602	0.00137512	-4.32275	2.48513	-3.40344	0.0378737	0.241411	0.241313	C17orf53	chromosome 17 open reading frame 53	HYPO
Bodyfat	cg11439192	II	TAP2;TAP2	NM_018833;NM_000544	5'UTR;5'UTR	chr6:32806284-32806669	N_Shore	TAP2;TAP2	4.825	-6.28068	0.0127894	0.0215557	-0.59567	0.571629	0.000515288	0.0147216	-4.60354	0.00207512	-3.65831	2.64585	-4.18949	0.0389332	0.205414	0.130255	TAP2	transporter 2, ATP-binding cassette, sub-family B (MDR/TAP)	HYPO	Bare Lymphocyte Syndrome, Type I (0.41) | Peripheral Nervous System Diseases (0.21)
Bodyfat	cg12023513	II	PMS2L2	NR_003614	Body			PMS2L2	4.825	-6.28068	0.0127894	0.0215557	-0.235615	0.247454	0.000843242	0.0109679	-13.6717	0.000226119	-12.5711	1.86307	-3.16992	0.00251752	0.337246	0.225313	FKBP6	postmeiotic segregation increased 2-like 2 pseudogene	HYPO	Infertility, Male (0.1)
Bodyfat	cg13321900	II	ATAD3A;ATAD3A;ATAD3A	NM_018188;NM_001170535;NM_001170536	Body;Body;Body	chr1:1455302-1455892	Island	ATAD3A;ATAD3A;ATAD3A	4.825	-6.28068	0.0127894	0.0215557	-0.227573	0.331994	0.000449633	0.000322459	-12.7981	0.00138143	-9.67473	2.62329	-3.06874	0.0392827	0.210651	0.303776	ATAD3A	ATPase family, AAA domain containing 3A	HYPO	Prostatic Neoplasms (0.21)
Bodyfat	cg14585174	II	GLT6D1	NM_182974	3'UTR			GLT6D1	4.825	-6.28068	0.0127894	0.0215557	0.656292	-0.720016	0.000349361	0.0044157	5.35927	0.000162026	4.5406	1.84504	-3.01138	0.00531805	0.358899	0.265642	GLT6D1	glycosyltransferase 6 domain containing 1	HYPER
Bodyfat	cg15015034	I	ISM1	NM_080826	TSS1500	chr20:13200670-13202616	Island	ISM1	4.825	-6.28068	0.0127894	0.0215557	-0.499698	0.560788	0.000101629	0.00150821	-6.28008	0.00228521	-4.78235	2.43527	-3.5988	0.0475313	0.261753	0.215371	ISM1	isthmin 1, angiogenesis inhibitor	HYPO
Bodyfat	cg16088539	I				chr6:44041014-44041468	S_Shelf		4.825	-6.28068	0.0127894	0.0215557	0.581724	-0.464106	0.000726075	0.0466684	5.2336	0.000722373	4.53905	2.18452	-4.17408	0.00876532	0.275849	0.111795
Bodyfat	cg16114773	II	OTUD3	NM_015207	Body	chr1:20208807-20209462	Island	OTUD3	4.825	-6.28068	0.0127894	0.0215557	-0.395888	0.302801	0.000329919	0.0411447	-9.00444	0.000120764	-8.60785	1.41726	-3.67422	0.00128109	0.466842	0.144328	OTUD3	OTU deubiquitinase 3	HYPO
Bodyfat	cg16626327	I	DOC2A	NM_003586	TSS200	chr16:30022651-30023007	N_Shore	DOC2A	4.825	-6.28068	0.0127894	0.0215557	-0.536416	0.630126	0.000365575	0.00254419	-6.07674	0.000433589	-4.90639	2.19313	-3.18904	0.0144754	0.286208	0.254391	DOC2A	double C2-like domains, alpha	HYPO
Bodyfat	cg16827459	II	LMX1B	NM_002316	Body	chr9:129372737-129378106	Island	LMX1B	4.825	-6.28068	0.0127894	0.0215557	-0.598785	0.569214	0.000523343	0.0157518	-5.05224	0.00109974	-4.04286	2.4042	-3.97943	0.0207899	0.242894	0.144424	LMX1B	LIM homeobox transcription factor 1, beta	HYPO	Nail-Patella Syndrome (0.75) | Hematuria (0.21) | Mental Disorders (0.21) | Sleep Initiation and Maintenance Disorders (0.21) | Proteinuria (0.21) | Mental Disorders Diagnosed in Childhood (0.21) | Glaucoma 1, Open Angle, A (0.21) | Hyperlipidemias (0.21) | Clubfoot (0.21)
Bodyfat	cg17295878	I	TBC1D16	NM_019020	Body	chr17:77922721-77922973	S_Shore	TBC1D16	4.825	-6.28068	0.0127894	0.0215557	0.656016	-0.512588	0.000365813	0.0387608	4.62591	0.000830198	4.02594	2.18392	-4.21704	0.0141042	0.28794	0.113062	TBC1D16	TBC1 domain family, member 16	HYPER
Bodyfat	cg17316073	II							4.825	-6.28068	0.0127894	0.0215557	0.781007	-0.839879	0.000433198	0.00598515	4.18041	0.000307398	3.50164	2.0902	-3.33973	0.00961846	0.303176	0.220655
Bodyfat	cg18202502	I	LRP8;LRP8;LRP8;LRP8	NM_033300;NM_001018054;NM_017522;NM_004631	Body;Body;Body;Body	chr1:53742297-53742845	Island	LRP8;LRP8;LRP8;LRP8	4.825	-6.28068	0.0127894	0.0215557	1.12954	-0.984552	0.000113886	0.0123928	3.08868	0.000514979	2.7789	1.68612	-3.54472	0.00746265	0.416311	0.18511	LRP8	low density lipoprotein receptor-related protein 8, apolipoprotein e receptor	HYPER	Myocardial Infarction (0.22) | Nerve Degeneration (0.21) | MYOCARDIAL INFARCTION, SUSCEPTIBILITY TO, 1 (finding) (0.2)
Bodyfat	cg18468511	I	NOVA1;NOVA1;NOVA1	NM_002515;NM_006491;NM_006489	TSS1500;TSS1500;TSS1500	chr14:27066313-27066578	S_Shore	NOVA1;NOVA1;NOVA1	4.825	-6.28068	0.0127894	0.0215557	-0.319391	0.286865	0.000116034	0.0102297	-11.4133	0.000196751	-10.1085	1.59644	-3.38092	0.0057184	0.438541	0.205039	NOVA1	neuro-oncological ventral antigen 1	HYPO
Bodyfat	cg19692996	II	PSMB1;TBP	NM_002793;NM_003194	TSS200;TSS1500	chr6:170863398-170863823	N_Shore	PSMB1;TBP	4.825	-6.28068	0.0127894	0.0215557	-1.26252	1.68769	3.81689e-05	8.81374e-05	-2.70132	0.00110654	-2.06459	2.21841	-2.7963	0.0435811	0.315585	0.362872
Bodyfat	cg20301993	II				chr14:23291078-23291337	S_Shore		4.825	-6.28068	0.0127894	0.0215557	1.10316	-0.898594	0.000359865	0.0313296	2.97414	0.000483724	2.62605	1.92806	-3.92093	0.00673824	0.340052	0.13543
Bodyfat	cg20759084	II	ADCY2	NM_020546	TSS1500	chr5:7394986-7397022	Island	ADCY2	4.825	-6.28068	0.0127894	0.0215557	-0.684217	0.76939	0.000438768	0.0042355	-4.13505	0.00223853	-3.59087	2.36806	-3.5179	0.0208837	0.251781	0.207993	ADCY2	adenylate cyclase 2 (brain)	HYPO	Asthma (0.21)
Bodyfat	cg21424801	I	MRPS18B;PPP1R10	NM_014046;NM_002714	TSS1500;5'UTR	chr6:30584885-30585677	Island	MRPS18B;PPP1R10	4.825	-6.28068	0.0127894	0.0215557	-0.432087	0.586542	0.000745907	0.00117458	-7.57945	0.000166827	-6.32338	2.09275	-2.57176	0.00636979	0.292679	0.356286
Bodyfat	cg21890002	I	NAA16;NAA16;NAA16	NM_001110798;NM_024561;NM_018527	Body;Body;Body	chr13:41885251-41886196	S_Shore	NAA16;NAA16;NAA16	4.825	-6.28068	0.0127894	0.0215557	-0.562813	0.653052	0.000239224	0.00206399	-5.7457	0.000802447	-4.85322	2.09355	-3.11128	0.0142755	0.312684	0.267962	NAA16	N(alpha)-acetyltransferase 16, NatA auxiliary subunit	HYPO
Bodyfat	cg21951594	II	INTU;INTU	NM_015693;NM_015693	5'UTR;1stExon			INTU;INTU	4.825	-6.28068	0.0127894	0.0215557	-0.633831	0.754397	0.00014661	0.00110656	-5.03526	0.0003687	-4.69875	1.84679	-2.73596	0.00987637	0.373893	0.331882	INTU	inturned planar cell polarity protein	HYPO
Bodyfat	cg22624212	II	WDR4;WDR4	NM_018669;NM_033661	Body;Body	chr21:44299111-44299808	N_Shore	WDR4;WDR4	4.825	-6.28068	0.0127894	0.0215557	-0.510463	0.787003	0.000846174	0.000330884	-6.54674	8.06076e-05	-5.80423	1.86216	-1.71274	0.00249969	0.337368	0.540767	WDR4	WD repeat domain 4	HYPO
Bodyfat	cg22658082	I	FAM13B;FAM13B;FAM13B	NM_016603;NM_001101801;NM_001101800	5'UTR;5'UTR;5'UTR	chr5:137368105-137368722	Island	FAM13B;FAM13B;FAM13B	4.825	-6.28068	0.0127894	0.0215557	-0.571157	0.794744	0.000345293	0.000430232	-6.70648	1.61314e-05	-6.06941	1.35841	-1.45706	0.000973589	0.482338	0.592859	FAM13B	family with sequence similarity 13, member B	HYPO
Bodyfat	cg22988444	II	C6orf48;SNORD48;C6orf48	NM_001040437;NR_002745;NM_001040438	TSS200;TSS1500;TSS200	chr6:31802598-31802823	Island	C6orf48;SNORD48;C6orf48	4.825	-6.28068	0.0127894	0.0215557	-0.429242	0.53441	0.000253516	0.0010887	-7.39141	0.000976563	-5.72636	2.367	-3.22046	0.0277902	0.260435	0.26484
Bodyfat	cg24343312	II	LOC401397;LOC401397	NR_024412;NR_015442	TSS200;TSS200			LOC401397;LOC401397	4.825	-6.28068	0.0127894	0.0215557	-1.01312	1.37785	0.00011696	0.000200545	-3.10661	0.00152986	-2.31083	2.48384	-3.09671	0.0499026	0.251506	0.306767	LINC00998	long intergenic non-protein coding RNA 998	HYPO
Bodyfat	cg26525950	II	ZNF565;ZNF146;ZNF146;ZNF146;ZNF565	NM_152477;NM_001099638;NM_001099639;NM_007145;NM_001042474	TSS1500;5'UTR;5'UTR;5'UTR;TSS1500	chr19:36705433-36706262	Island	ZNF565;ZNF146;ZNF146;ZNF146;ZNF565	4.825	-6.28068	0.0127894	0.0215557	-0.43336	0.468852	0.00037514	0.00518414	-6.4272	0.00362382	-4.935	2.68637	-3.9669	0.0492246	0.203878	0.162172
Bodyfat	cg27569822	I	SLC6A4	NM_001045	TSS200	chr17:28562387-28563186	Island	SLC6A4	4.825	-6.28068	0.0127894	0.0215557	-0.401762	0.333543	0.000446191	0.0312488	-8.22328	0.000328411	-7.12237	1.9635	-3.90507	0.00637287	0.32851	0.136535	SLC6A4	solute carrier family 6 (neurotransmitter transporter), member 4	HYPO	Autistic Disorder (0.38) | Anxiety Disorders (0.38) | Depressive Disorder (0.38) | Sudden Infant Death (0.33) | Hypertension, Pulmonary (0.33) | Depressive Disorder, Major (0.3) | Schizophrenia (0.3) | Bipolar Disorder (0.3) | Alcoholism (0.28) | Mood Disorders (0.28) | Obsessive-Compulsive Disorder (0.26) | Personality Disorders (0.24) | Substance-Related Disorders (0.22) | Substance Withdrawal …
