# Supplementary material for: Interaction between prenatal pesticide exposure and a common polymorphism in the PON1 gene on DNA methylation in genes associated with cardio-metabolic disease risk—an exploratory study
Source: Clin Epigenetics. 2017 Apr 5;9:35. doi: 10.1186/s13148-017-0336-4 (PMC5382380; doi:10.1186/s13148-017-0336-4)
Supplement: Supplementary file 12 — Association between estimated blood cell counts and health outcomes. Simple linear regression was used to determine associations between the relative blood cell type composition and the health outcomes (body fat, BMI Z score, delta BMI Z score, leptin levels, and age). (XLSX 11 kb) [file 13148_2017_336_MOESM12_ESM.xlsx]

## Sheet: Sheet1
Additional file 12: Association between estimated blood cell counts and health outcomes.
BodyFat						ln(Leptin levels)
cellType	estimate	SE	P.value			cellType	estimate	SE	P.value
Granulocytes	-0.00474679	0.00283667	0.101043			Granulocytes	-0.0305786	0.0150033	0.0475765
CD4T	0.00385422	0.00171026	0.0290315			CD4T	0.020509	0.00934226	0.0334618
CD8T	-6.33766e-06	0.000243987	0.979389			CD8T	0.000549452	0.00133644	0.682972
Bcell	0.0016336	0.000764687	0.0380085			Bcell	0.00974113	0.00408846	0.021577
Mono	-2.04341e-05	0.000491588	0.967023			Mono	-0.00221466	0.0024988	0.38028
NK	-0.000854607	0.00170028	0.617624			NK	0.0024744	0.00882171	0.780416
BMI z-score						Age
cellType	estimate	SE	P.value			cellType	estimate	SE	P.value
Granulocytes	-0.0206092	0.0116687	0.0839979			Granulocytes	0.00877027	0.0140168	0.534604
CD4T	0.0133004	0.00717441	0.0701772			CD4T	-0.0016301	0.0086793	0.851848
CD8T	-0.000678593	0.00100195	0.501624			CD8T	-0.00050184	0.00117315	0.670815
Bcell	0.00644094	0.00316946	0.0479322			Bcell	-0.00394583	0.00381847	0.30684
Mono	0.000552787	0.00202716	0.786312			Mono	0.00301476	0.00232633	0.201465
NK	0.00166277	0.00703194	0.814126			NK	-0.00269141	0.00820446	0.744368
Delta BMI z-score
cellType	estimate	SE	P.value
Granulocytes	-0.0138028	0.0092885	0.144097
CD4T	0.010818	0.00564426	0.0615099
CD8T	-0.000487782	0.000790803	0.540396
Bcell	0.00464865	0.0025176	0.0712642
Mono	-0.00156459	0.0015832	0.328202
NK	0.00142641	0.00554479	0.798132
